# Supplementary material for: Towards Chagas disease elimination: Neonatal screening for congenital transmission in rural communities
Source: PLoS Negl Trop Dis. 2017 Sep 11;11(9):e0005783. doi: 10.1371/journal.pntd.0005783 (PMC5634652; doi:10.1371/journal.pntd.0005783)
Supplement: S1 Appendix — (XLSX) [file pntd.0005783.s001.xlsx]

## Sheet: ID
Code
1= Yes
0= No
99= N/A
77= Doesn´t remember
Last delivery within a Health Service where did you had it	0= Health Center Comapa
	1= Hospital in Jutiapa
	2= Other Health Services
Who assisted you during the last delivery	0= Doctor
	1= Nurse
	2= Other
	77= Doesn´t remember
	99= Didn´t answer
How long ago did you had this last delivery in a Health Service (Years)	0= <1 year
	1= 1-5 years
	2= > 5 years
Where did you had this last delivery outside of HS	0= Own house
	1= Mother in-law house
	2= Other family member house
	3= Midwife house
	4= Other
Who assited you during this last delivery	0= Midwife
	1= Mother in-law
	2= Other family member
	3= Other
	4= Own self
How long ago did you had this last delivery outside a Health Service (Years)	0= <1 year
	1= 1-5 years
	2= > 5 years

## Sheet: Raw_survey 2015
Municipio	Aldea	Caserio	ID_House	ID_replacement	Target_Group	Children 7-14 years	Children <7	#Childbearing age women that live in the house	Age of women surveyed	Have you visited the Health Center (If yes go to Column R)	Far away	No need	Never gets sick	They don´t provide any service	Other	Other Note	Own sickness	Child deliveries	Child vaccination	Child sickness	Other	Other Note	# times you visited Comapa Health Center in the last 6 months	Have you visited the Hospital of Jutiapa	# times you visited the Hospital of Jutiapa in the last 6 months	Had at least one delivery in a HC or Hospital of Guatemala	Had at least one delivery in Comapa Health Center	Had at least one delivery in Jutiapa Hospita	Had at least one delivery in other Health Services	Info other place	Observation deliveries	Last delivery within a Health Service where did you had it	Info note other place	Who assisted you during the last delivery	Info other	How long ago did you had this last delivery in a Health Service (Years)	Any child deliveries outside of Health Services	Where did you had this last delivery outside of HS	Info other	Who assited you during this last delivery	Info other person	How long ago did you had this las delivery outside a Health service (Years)
Comapa	2	20	3364	0	1	1	3	1	25	1	FALSE	FALSE	FALSE	FALSE	FALSE	99	FALSE	FALSE	TRUE	TRUE	FALSE	99	0	1	0	0	99	99	99	99	99	99	99	99	99	99	1	0	99	0	99	1
Comapa	6	30	3005	0	1	0	0	2	42	1	FALSE	FALSE	FALSE	FALSE	FALSE	99	TRUE	FALSE	FALSE	FALSE	FALSE	99	0	0	0	1	0	0	1	0	99	2	igss	0	99	2	1	0	99	0	99	2
Comapa	8	2	3425	0	77	1	0	0	77	0	FALSE	FALSE	FALSE	TRUE	FALSE	99	FALSE	FALSE	FALSE	FALSE	FALSE	99	99	0	0	1	0	0	1	0	77	2	hospital de cuilapa	0	99	2	1	0	99	0	99	2
Comapa	2	20	3361	0	99	2	2	3	36	1	FALSE	FALSE	FALSE	FALSE	FALSE	99	FALSE	FALSE	TRUE	FALSE	FALSE	99	0	1	0	0	0	0	99	99	99	99	99	99	99	99	1	0	99	0	99	1
Comapa	2	17	3128	0	1	3	2	2	37	1	FALSE	FALSE	FALSE	FALSE	FALSE	99	TRUE	FALSE	TRUE	TRUE	FALSE	99	3	0	0	0	0	0	99	99	99	99	99	99	99	99	1	0	99	0	99	0
Comapa	6	30	3520	1	1	1	0	2	43	1	FALSE	FALSE	FALSE	FALSE	FALSE	99	TRUE	FALSE	FALSE	TRUE	FALSE	99	3	0	0	0	0	0	99	99	99	99	99	99	99	99	1	0	99	0	99	2
Comapa	2	17	3623	1	1	3	2	2	44	1	FALSE	FALSE	FALSE	FALSE	FALSE	99	TRUE	FALSE	TRUE	TRUE	FALSE	99	1	0	0	0	0	0	99	99	99	99	99	99	99	99	1	0	99	0	99	1
Comapa	6	19	3837	1	1	1	1	2	52	1	FALSE	FALSE	FALSE	FALSE	FALSE	99	TRUE	FALSE	TRUE	FALSE	FALSE	99	0	0	0	0	0	0	0	99	99	99	99	99	99	99	1	0	99	0	99	2
Comapa	2	4	3029	0	1	0	0	1	40	1	FALSE	FALSE	FALSE	FALSE	FALSE	99	TRUE	FALSE	FALSE	FALSE	FALSE	99	2	1	0	0	0	0	99	99	99	99	99	99	99	99	1	0	99	0	99	2
Comapa	2	4	3036	0	1	0	0	1	60	1	FALSE	FALSE	FALSE	FALSE	FALSE	99	FALSE	FALSE	FALSE	FALSE	TRUE	por el esposo	0	1	0	0	0	0	99	99	99	99	99	99	99	99	1	0	99	0	99	2
Comapa	2	4	3038	0	1	0	2	1	24	1	FALSE	FALSE	FALSE	FALSE	FALSE	99	TRUE	FALSE	FALSE	TRUE	FALSE	99	8	1	0	0	0	0	99	99	99	99	99	99	99	99	1	0	99	0	99	1
Comapa	2	16	3067	0	1	0	0	1	75	1	FALSE	FALSE	FALSE	FALSE	FALSE	99	FALSE	FALSE	FALSE	TRUE	FALSE	99	0	0	0	0	0	0	99	99	99	99	99	99	99	99	1	0	99	2	99	2
Comapa	2	20	3365	0	1	0	0	1	64	1	FALSE	FALSE	FALSE	FALSE	FALSE	99	TRUE	FALSE	FALSE	FALSE	FALSE	99	0	1	0	0	0	0	99	99	99	99	99	99	99	99	1	0	99	0	99	2
Comapa	2	20	3878	1	1	3	3	1	40	1	FALSE	FALSE	FALSE	FALSE	FALSE	99	FALSE	FALSE	TRUE	TRUE	FALSE	99	3	0	0	0	0	0	99	99	99	99	99	99	99	99	1	0	99	3	el esposo	1
Comapa	2	17	3126	0	1	2	0	0	60	1	FALSE	FALSE	FALSE	FALSE	FALSE	99	TRUE	FALSE	FALSE	TRUE	FALSE	99	0	1	0	0	0	0	99	99	99	99	99	99	99	99	1	0	99	0	99	2
Comapa	6	19	3349	0	1	1	0	0	51	1	FALSE	FALSE	FALSE	FALSE	FALSE	99	TRUE	FALSE	FALSE	FALSE	FALSE	99	0	1	0	0	0	0	99	99	99	99	99	99	99	99	1	0	99	0	99	2
Comapa	2	17	3630	1	1	1	0	0	50	0	FALSE	FALSE	FALSE	TRUE	FALSE	99	FALSE	FALSE	FALSE	FALSE	FALSE	99	99	1	0	0	0	0	99	99	99	99	99	99	99	99	1	0	99	0	99	2
Comapa	2	24	3149	0	1	4	2	2	34	1	FALSE	FALSE	FALSE	FALSE	FALSE	99	FALSE	FALSE	TRUE	FALSE	FALSE	99	6	0	0	1	1	0	99	99	99	0	99	0	99	1	1	0	99	0	99	2
Comapa	2	17	3135	0	1	0	3	1	27	1	FALSE	FALSE	FALSE	FALSE	FALSE	99	TRUE	FALSE	TRUE	TRUE	FALSE	99	3	0	0	1	1	0	99	99	99	0	99	0	99	0	1	0	99	0	99	1
Comapa	6	19	3339	0	1	0	2	1	24	1	FALSE	FALSE	FALSE	FALSE	FALSE	99	FALSE	FALSE	TRUE	TRUE	FALSE	99	2	1	0	1	1	0	99	99	99	0	99	1	99	1	1	0	99	0	99	1
Comapa	2	8	3672	1	1	2	2	1	33	1	FALSE	FALSE	FALSE	FALSE	FALSE	99	TRUE	FALSE	FALSE	TRUE	FALSE	99	3	1	0	1	99	0	1	0	99	2	aprofam	0	99	2	1	0	99	0	99	1
Comapa	8	2	3411	0	77	2	0	1	59	1	FALSE	FALSE	FALSE	FALSE	FALSE	99	TRUE	FALSE	FALSE	FALSE	FALSE	99	0	1	1	1	1	0	1	99	77	2	hospitlal cuilapa	1	99	2	1	0	99	0	99	2
Comapa	2	20	3366	0	1	3	0	2	48	1	FALSE	FALSE	FALSE	FALSE	FALSE	99	TRUE	FALSE	FALSE	TRUE	FALSE	99	3	1	0	1	0	1	99	99	99	1	99	77	99	2	1	0	99	4	ella misma se atendio	2
Comapa	2	17	3125	0	1	3	2	1	33	1	FALSE	FALSE	FALSE	FALSE	FALSE	99	TRUE	FALSE	TRUE	TRUE	FALSE	99	4	1	0	1	0	1	99	99	99	1	99	77	99	2	1	0	99	0	99	1
Comapa	2	16	3065	0	1	7	2	4	46	1	FALSE	FALSE	FALSE	FALSE	FALSE	99	TRUE	FALSE	FALSE	FALSE	FALSE	99	6	0	0	1	0	1	99	99	99	1	99	1	99	2	1	0	99	0	99	1
Comapa	2	17	3621	1	1	2	0	3	55	1	FALSE	FALSE	FALSE	FALSE	FALSE	99	TRUE	FALSE	FALSE	TRUE	FALSE	99	1	1	0	1	0	1	99	99	99	1	99	0	99	2	1	0	99	3	el esposo	2
Comapa	6	19	3839	1	1	2	2	3	36	1	FALSE	FALSE	FALSE	FALSE	FALSE	99	FALSE	FALSE	FALSE	TRUE	FALSE	99	12	1	0	1	0	1	99	99	99	1	99	0	99	2	1	0	99	2	la suegra	1
Comapa	2	16	3058	0	1	4	1	2	32	1	FALSE	FALSE	FALSE	FALSE	FALSE	99	TRUE	FALSE	FALSE	TRUE	FALSE	99	0	1	0	1	0	1	99	99	99	1	99	1	99	1	1	0	99	0	99	1
Comapa	2	17	3127	0	1	4	2	2	44	1	FALSE	FALSE	FALSE	FALSE	FALSE	99	TRUE	FALSE	FALSE	TRUE	FALSE	99	3	1	0	1	0	1	99	99	99	1	99	0	99	1	1	0	99	2	la suegra	2
Comapa	2	16	3555	1	1	2	1	2	35	1	FALSE	FALSE	FALSE	FALSE	FALSE	99	FALSE	FALSE	FALSE	TRUE	FALSE	99	0	1	0	1	0	1	99	99	99	1	99	0	99	2	1	0	99	2	la mam??	2
Comapa	2	17	3624	1	1	2	1	2	34	1	FALSE	FALSE	FALSE	FALSE	FALSE	99	TRUE	FALSE	FALSE	TRUE	FALSE	99	1	1	0	1	0	1	99	99	99	1	99	0	99	1	1	0	99	4	sola la tuvo	2
Comapa	6	30	3020	0	1	0	1	1	40	1	FALSE	FALSE	FALSE	FALSE	FALSE	99	FALSE	FALSE	TRUE	TRUE	FALSE	99	3	1	0	1	0	1	99	99	99	1	99	1	99	1	1	0	99	0	99	2
Comapa	2	16	3054	0	1	2	2	1	35	1	FALSE	FALSE	FALSE	FALSE	FALSE	99	TRUE	FALSE	FALSE	FALSE	FALSE	99	0	1	0	1	0	1	99	99	99	1	99	0	99	1	1	0	99	4	sola ella	2
Comapa	2	16	3057	0	1	4	1	1	44	1	FALSE	FALSE	FALSE	FALSE	FALSE	99	TRUE	FALSE	FALSE	TRUE	FALSE	99	7	1	1	1	0	1	99	99	99	1	99	0	99	0	1	0	99	0	99	1
Comapa	2	17	3130	0	1	0	2	1	25	1	FALSE	FALSE	FALSE	FALSE	FALSE	99	TRUE	FALSE	FALSE	TRUE	FALSE	99	3	1	0	1	0	1	99	99	99	1	99	0	99	1	1	0	99	0	99	1
Comapa	8	21	3212	0	77	3	1	1	26	1	FALSE	FALSE	FALSE	FALSE	FALSE	99	TRUE	FALSE	FALSE	TRUE	FALSE	99	1	1	0	1	0	1	99	99	77	1	99	1	99	1	1	0	99	0	99	2
Comapa	2	20	3363	0	1	3	1	1	44	1	FALSE	FALSE	FALSE	FALSE	FALSE	99	TRUE	FALSE	FALSE	TRUE	FALSE	99	0	1	0	1	0	1	99	99	99	1	99	0	99	2	1	0	99	0	99	2
Comapa	2	17	3622	1	1	1	2	1	27	1	FALSE	FALSE	FALSE	FALSE	FALSE	99	FALSE	FALSE	TRUE	TRUE	FALSE	99	6	1	0	1	0	1	99	99	99	1	99	0	99	1	1	0	99	0	99	2
Comapa	2	17	3626	1	1	2	1	1	35	1	FALSE	FALSE	FALSE	FALSE	FALSE	99	TRUE	FALSE	TRUE	TRUE	FALSE	99	1	1	0	1	0	1	99	99	99	1	99	0	99	2	1	0	99	0	99	2
Comapa	2	17	3629	1	1	3	3	1	34	1	FALSE	FALSE	FALSE	FALSE	FALSE	99	TRUE	FALSE	TRUE	TRUE	FALSE	99	1	1	0	1	0	1	99	99	99	1	99	0	99	2	1	0	99	0	99	1
Comapa	2	17	3634	1	1	3	2	1	38	1	FALSE	FALSE	FALSE	FALSE	FALSE	99	FALSE	FALSE	TRUE	TRUE	FALSE	99	1	1	0	1	0	1	99	99	99	1	99	0	99	2	1	0	99	0	99	1
Comapa	6	30	3521	1	1	1	0	0	60	1	FALSE	FALSE	FALSE	FALSE	FALSE	99	TRUE	FALSE	FALSE	FALSE	FALSE	99	2	1	0	1	0	1	99	99	99	1	99	0	99	2	1	0	99	0	99	2
Comapa	6	19	3842	1	1	1	0	0	47	1	FALSE	FALSE	FALSE	FALSE	FALSE	99	TRUE	FALSE	FALSE	FALSE	FALSE	99	1	1	0	1	0	1	99	99	99	1	99	1	99	2	1	0	99	0	99	2
Comapa	8	21	3216	0	77	2	2	2	40	1	FALSE	FALSE	FALSE	FALSE	FALSE	99	FALSE	FALSE	TRUE	TRUE	FALSE	99	1	1	0	1	1	1	99	99	77	1	99	1	99	1	1	0	99	0	99	2
Comapa	8	9	3306	0	1	3	2	2	39	1	FALSE	FALSE	FALSE	FALSE	FALSE	99	TRUE	FALSE	FALSE	TRUE	FALSE	99	5	1	0	1	1	1	99	99	99	0	99	0	99	0	1	0	99	0	99	2
Comapa	8	6	3259	0	1	2	1	1	35	1	FALSE	FALSE	FALSE	FALSE	FALSE	99	FALSE	FALSE	FALSE	TRUE	FALSE	99	3	1	0	1	1	1	99	99	99	0	99	0	99	1	1	0	99	2	hermana	1
Comapa	8	9	3299	0	1	1	2	1	34	1	FALSE	FALSE	FALSE	FALSE	FALSE	99	FALSE	FALSE	FALSE	FALSE	TRUE	control embarazo	4	1	0	1	1	1	99	99	99	0	99	1	99	0	1	0	99	0	99	2
Comapa	8	3	3728b	1	1	1	2	1	29	1	FALSE	FALSE	FALSE	FALSE	FALSE	99	FALSE	FALSE	FALSE	TRUE	FALSE	99	6	1	0	1	1	1	99	99	99	0	99	0	99	1	1	0	99	0	99	2
Comapa	2	16	3064	0	1	1	3	1	30	1	FALSE	FALSE	FALSE	FALSE	FALSE	99	FALSE	FALSE	FALSE	FALSE	TRUE	consulta general y control de parto	3	1	1	1	1	1	99	99	1 aborto	0	99	0	99	2	1	0	99	4	sola	0
Comapa	2	20	3379	0	1	1	1	1	24	1	FALSE	FALSE	FALSE	FALSE	FALSE	99	FALSE	FALSE	TRUE	TRUE	FALSE	99	2	1	0	1	1	1	99	99	99	1	99	0	99	2	1	0	99	0	99	1
Comapa	8	2	3418	0	77	4	0	2	37	1	FALSE	FALSE	FALSE	FALSE	FALSE	99	TRUE	FALSE	FALSE	TRUE	FALSE	99	1	1	1	1	99	1	99	99	77	1	99	1	99	2	1	0	99	0	99	2
Comapa	8	6	3260	0	1	1	2	1	24	1	FALSE	FALSE	FALSE	FALSE	FALSE	99	FALSE	FALSE	FALSE	TRUE	TRUE	control embarazo	7	1	1	1	99	1	99	99	99	1	99	1	99	0	1	0	99	0	99	2
Comapa	8	28	3088	0	1	1	0	4	42	1	FALSE	FALSE	FALSE	FALSE	FALSE	99	TRUE	FALSE	FALSE	TRUE	FALSE	99	4	1	0	1	99	1	99	99	99	1	99	0	99	2	1	0	99	0	99	2
Comapa	2	4	3040	0	1	4	0	3	39	1	FALSE	FALSE	FALSE	FALSE	FALSE	99	TRUE	FALSE	TRUE	TRUE	FALSE	99	0	1	0	1	99	1	99	99	99	1	99	0	99	1	1	0	99	0	99	2
Comapa	2	16	3050	0	1	4	3	3	43	1	FALSE	FALSE	FALSE	FALSE	FALSE	99	TRUE	FALSE	FALSE	TRUE	FALSE	99	4	1	0	1	99	1	99	99	99	1	99	0	99	2	1	0	99	2	abuela	2
Comapa	8	21	3197	0	77	3	1	3	39	1	FALSE	FALSE	FALSE	FALSE	FALSE	99	TRUE	FALSE	FALSE	TRUE	FALSE	99	1	1	0	1	99	1	99	99	77	1	99	0	99	2	1	0	99	0	99	2
Comapa	6	19	3356	0	1	2	1	3	43	1	FALSE	FALSE	FALSE	FALSE	FALSE	99	TRUE	FALSE	FALSE	TRUE	FALSE	99	2	1	1	1	99	1	99	99	99	1	99	0	99	0	1	0	99	0	99	2
Comapa	6	25	3888	1	1	1	1	3	34	1	FALSE	FALSE	FALSE	FALSE	FALSE	99	TRUE	FALSE	FALSE	FALSE	FALSE	99	4	1	0	1	99	1	99	99	99	1	99	0	99	1	1	0	99	0	99	2
Comapa	8	28	3083	0	1	3	0	2	42	1	FALSE	FALSE	FALSE	FALSE	FALSE	99	TRUE	FALSE	FALSE	TRUE	FALSE	99	1	1	0	1	99	1	99	99	99	1	99	0	99	2	1	0	99	0	99	2
Comapa	8	7	3274	0	1	3	3	2	39	1	FALSE	FALSE	FALSE	FALSE	FALSE	99	TRUE	FALSE	TRUE	TRUE	FALSE	99	4	1	0	1	99	1	99	99	99	1	99	0	99	1	1	0	99	0	99	1
Comapa	2	10	3333	0	1	1	3	2	38	1	FALSE	FALSE	FALSE	FALSE	FALSE	99	FALSE	FALSE	TRUE	TRUE	FALSE	99	3	0	0	1	99	1	1	0	99	2	igss	0	99	2	1	0	99	0	99	2
Comapa	8	2	3423	0	77	6	1	2	50	1	FALSE	FALSE	FALSE	FALSE	FALSE	99	FALSE	FALSE	FALSE	TRUE	FALSE	99	1	0	99	1	99	1	99	99	77	1	99	1	99	2	1	0	99	0	99	2
Comapa	8	28	3575	1	1	3	6	2	43	1	FALSE	FALSE	FALSE	FALSE	FALSE	99	FALSE	FALSE	FALSE	FALSE	TRUE	consulta	2	0	99	1	99	1	99	99	99	1	99	0	99	2	1	0	99	4	sola	1
Comapa	8	1	3609	1	1	2	0	2	32	1	FALSE	FALSE	FALSE	FALSE	FALSE	99	TRUE	FALSE	FALSE	TRUE	FALSE	99	1	1	1	1	99	1	99	99	99	1	99	1	99	2	1	0	99	0	99	2
Comapa	2	8	3669	1	1	2	3	2	23	1	FALSE	FALSE	FALSE	FALSE	FALSE	99	FALSE	FALSE	FALSE	TRUE	FALSE	99	5	1	0	1	99	1	99	99	99	1	99	0	99	1	1	0	99	0	99	1
Comapa	2	8	3670	1	1	2	1	2	40	1	FALSE	FALSE	FALSE	FALSE	FALSE	99	FALSE	FALSE	FALSE	TRUE	FALSE	99	3	0	99	1	99	1	99	99	99	1	99	0	99	2	1	0	99	0	99	2
Comapa	6	30	3024	0	1	3	0	1	39	1	FALSE	FALSE	FALSE	FALSE	FALSE	99	TRUE	FALSE	FALSE	TRUE	FALSE	99	1	1	0	1	99	1	99	99	99	1	99	0	99	2	1	0	99	0	99	2
Comapa	2	4	3033	0	1	3	2	1	36	1	FALSE	FALSE	FALSE	FALSE	FALSE	99	FALSE	FALSE	TRUE	TRUE	FALSE	99	6	1	1	1	99	1	99	99	99	1	99	0	99	1	1	0	99	0	99	2
Comapa	2	4	3034	0	1	2	2	1	37	1	FALSE	FALSE	FALSE	FALSE	FALSE	99	FALSE	FALSE	TRUE	FALSE	FALSE	99	6	99	1	1	99	1	99	99	99	1	99	0	99	0	1	0	99	0	99	2
Comapa	2	4	3046	0	1	3	1	1	37	1	FALSE	FALSE	FALSE	FALSE	FALSE	99	FALSE	FALSE	FALSE	FALSE	TRUE	examenes de chagas nunca se los hicieron	0	1	0	1	99	1	99	99	99	1	99	1	99	1	1	0	99	4	sola	2
Comapa	2	16	3066	0	1	0	2	1	27	1	FALSE	FALSE	FALSE	FALSE	FALSE	99	FALSE	FALSE	TRUE	TRUE	FALSE	99	1	1	1	1	99	1	99	99	99	1	99	1	99	1	1	0	99	0	99	1
Comapa	8	28	3091	0	1	1	0	1	42	1	FALSE	FALSE	FALSE	FALSE	FALSE	99	TRUE	FALSE	FALSE	TRUE	FALSE	99	1	1	0	1	99	1	99	99	99	1	99	1	99	2	1	0	99	0	99	2
Comapa	8	1	3099	0	1	2	1	1	27	1	FALSE	FALSE	FALSE	FALSE	FALSE	99	TRUE	FALSE	FALSE	TRUE	FALSE	99	4	1	1	1	99	1	99	99	99	1	99	0	99	0	1	0	99	0	99	2
Comapa	2	24	3151	0	1	3	1	1	35	1	FALSE	FALSE	FALSE	FALSE	FALSE	99	TRUE	FALSE	FALSE	TRUE	FALSE	99	3	1	0	1	99	1	99	0	99	1	99	0	99	2	1	1	99	0	99	2
Comapa	2	24	3158	0	1	0	0	1	65	1	FALSE	FALSE	FALSE	FALSE	FALSE	99	TRUE	FALSE	FALSE	FALSE	FALSE	99	1	1	99	1	99	1	99	99	99	1	99	0	99	2	1	0	99	0	99	2
Comapa	2	8	3178	0	1	0	3	1	30	1	FALSE	FALSE	FALSE	FALSE	FALSE	99	FALSE	FALSE	FALSE	TRUE	FALSE	99	4	0	99	1	99	1	99	99	99	1	99	0	99	2	1	0	99	4	sola	1
Comapa	2	8	3188	0	1	2	2	1	34	1	FALSE	FALSE	FALSE	FALSE	FALSE	99	TRUE	FALSE	FALSE	TRUE	FALSE	99	2	0	99	1	99	1	1	0	99	2	jalpatagua	0	99	0	1	0	99	0	99	2
Comapa	8	21	3208	0	77	0	2	1	24	1	FALSE	FALSE	FALSE	FALSE	FALSE	99	FALSE	FALSE	FALSE	TRUE	FALSE	99	2	0	99	1	99	1	99	99	77	1	99	1	99	1	1	0	99	0	99	1
Comapa	8	3	3232	0	1	2	0	1	49	1	FALSE	FALSE	FALSE	FALSE	FALSE	99	TRUE	FALSE	FALSE	FALSE	FALSE	99	1	1	0	1	99	1	99	99	99	1	99	0	99	2	1	0	99	0	99	2
Comapa	8	3	3239	0	1	1	3	1	35	1	FALSE	FALSE	FALSE	FALSE	FALSE	99	FALSE	FALSE	TRUE	TRUE	FALSE	99	0	0	0	1	99	1	99	99	99	1	99	1	99	0	1	0	99	0	99	1
Comapa	8	6	3245	0	1	1	1	1	28	1	FALSE	FALSE	FALSE	FALSE	FALSE	99	FALSE	FALSE	FALSE	TRUE	FALSE	99	3	1	0	1	99	1	99	99	99	1	99	1	99	1	1	1	99	0	99	2
Comapa	8	6	3252	0	1	1	1	1	28	1	FALSE	FALSE	FALSE	FALSE	FALSE	99	TRUE	FALSE	FALSE	TRUE	TRUE	99	7	1	0	1	99	1	99	99	99	1	99	1	99	1	1	0	99	0	99	2
Comapa	8	7	3271	0	1	2	1	1	33	1	FALSE	FALSE	FALSE	FALSE	FALSE	99	TRUE	FALSE	FALSE	TRUE	FALSE	99	0	1	0	1	99	1	99	99	99	1	99	1	99	2	1	0	99	0	99	1
Comapa	8	9	3290	0	1	1	1	1	37	1	FALSE	FALSE	FALSE	TRUE	FALSE	99	TRUE	FALSE	FALSE	TRUE	FALSE	99	1	0	99	1	99	1	1	0	99	2	hospital escuintla	1	99	2	1	0	99	0	mama	2
Comapa	8	9	3291	0	1	3	0	1	48	0	FALSE	FALSE	TRUE	FALSE	FALSE	99	FALSE	FALSE	FALSE	FALSE	FALSE	99	0	1	0	1	99	1	99	99	99	1	99	0	99	2	1	0	99	0	99	2
Comapa	2	10	3322	0	1	0	2	1	25	1	FALSE	FALSE	FALSE	FALSE	FALSE	99	FALSE	FALSE	FALSE	TRUE	FALSE	99	5	1	0	1	99	1	99	99	99	1	99	0	99	1	1	0	99	0	99	1
Comapa	6	25	3407	0	1	1	0	1	33	1	FALSE	FALSE	FALSE	FALSE	FALSE	99	FALSE	FALSE	FALSE	FALSE	TRUE	abortos	0	1	1	1	99	1	99	99	2 abortos	1	99	1	99	0	1	0	99	0	99	2
Comapa	8	2	3427	0	77	3	2	1	46	1	FALSE	FALSE	FALSE	FALSE	FALSE	99	TRUE	FALSE	FALSE	TRUE	FALSE	99	3	1	0	1	99	1	1	0	77	1	99	0	99	1	1	0	99	0	99	2
Comapa	2	4	3525	1	1	1	2	1	24	1	FALSE	FALSE	FALSE	FALSE	FALSE	99	FALSE	FALSE	TRUE	TRUE	FALSE	99	3	1	0	1	99	1	99	99	99	1	99	0	99	2	1	0	99	0	99	1
Comapa	2	4	3538	1	1	2	2	1	27	1	FALSE	FALSE	FALSE	FALSE	FALSE	99	FALSE	FALSE	FALSE	TRUE	FALSE	99	8	0	0	1	99	1	99	99	99	1	99	1	99	2	1	0	99	0	99	1
Comapa	8	28	3589	1	1	0	3	1	24	1	FALSE	FALSE	FALSE	FALSE	FALSE	99	TRUE	FALSE	FALSE	TRUE	FALSE	99	6	1	1	1	99	1	99	99	99	1	99	0	99	0	1	0	99	0	99	1
Comapa	8	1	3602	1	1	2	2	1	37	1	FALSE	FALSE	FALSE	TRUE	FALSE	99	TRUE	FALSE	FALSE	FALSE	FALSE	99	2	1	1	1	99	1	99	99	99	1	99	0	99	0	1	0	99	0	99	1
Comapa	8	1	3606	1	1	3	1	1	42	1	FALSE	FALSE	FALSE	FALSE	FALSE	99	FALSE	FALSE	FALSE	TRUE	FALSE	99	0	1	0	1	99	1	99	99	99	1	99	1	99	2	1	0	99	4	sola	2
Comapa	8	1	3618	1	1	3	1	1	28	1	FALSE	FALSE	FALSE	FALSE	FALSE	99	TRUE	FALSE	TRUE	TRUE	FALSE	99	0	1	0	1	99	1	99	99	99	1	99	0	99	1	1	0	99	0	99	2
Comapa	2	17	3641	1	1	1	2	1	24	1	FALSE	FALSE	FALSE	FALSE	FALSE	99	FALSE	FALSE	FALSE	TRUE	FALSE	99	5	1	0	1	99	1	99	99	99	1	99	1	99	1	1	0	99	0	99	1
Comapa	2	10	3681	1	1	2	1	1	41	1	FALSE	FALSE	FALSE	FALSE	FALSE	99	TRUE	FALSE	FALSE	TRUE	FALSE	99	3	1	0	1	99	1	99	99	99	1	99	1	99	2	1	0	99	4	sola	2
Comapa	2	8	3683	1	1	2	0	1	44	1	FALSE	FALSE	FALSE	FALSE	FALSE	99	TRUE	FALSE	FALSE	TRUE	FALSE	99	2	1	0	1	99	1	99	99	99	1	99	0	99	2	1	0	99	0	99	2
Comapa	8	3	3733	1	1	2	3	1	36	1	FALSE	FALSE	FALSE	FALSE	FALSE	99	TRUE	FALSE	FALSE	TRUE	FALSE	99	4	1	0	1	99	1	99	99	99	1	99	0	99	1	1	0	99	0	99	1
Comapa	8	3	3740	1	1	3	4	1	35	1	FALSE	FALSE	FALSE	FALSE	FALSE	99	TRUE	FALSE	FALSE	TRUE	FALSE	99	4	1	1	1	99	1	99	99	99	1	99	1	99	0	1	0	99	0	99	1
Comapa	8	7	3764	1	1	2	1	1	39	1	FALSE	FALSE	FALSE	FALSE	FALSE	99	TRUE	FALSE	FALSE	TRUE	FALSE	99	3	1	99	1	99	1	99	99	99	1	99	0	99	1	1	0	99	0	99	2
Comapa	2	10	3816	1	1	3	3	1	30	1	FALSE	FALSE	FALSE	FALSE	FALSE	99	FALSE	FALSE	FALSE	TRUE	FALSE	99	2	0	99	1	99	1	99	99	99	1	99	1	99	2	1	0	99	4	sola	1
Comapa	6	19	3848	1	1	2	1	1	35	1	FALSE	FALSE	FALSE	FALSE	FALSE	99	FALSE	FALSE	FALSE	TRUE	FALSE	99	0	1	0	1	99	1	99	99	99	1	99	0	99	1	1	0	99	0	99	2
Comapa	6	25	3899	1	1	2	2	1	38	1	FALSE	FALSE	FALSE	FALSE	FALSE	99	FALSE	FALSE	FALSE	TRUE	FALSE	99	10	1	5	1	99	1	99	99	99	1	99	1	99	2	1	0	99	0	99	1
Comapa	6	25	3905	1	1	2	0	1	29	1	FALSE	FALSE	FALSE	FALSE	FALSE	99	FALSE	FALSE	FALSE	TRUE	FALSE	99	2	1	1	1	99	1	99	99	99	1	99	0	99	2	1	0	99	0	99	2
Comapa	8	28	3089	0	1	1	0	0	50	1	FALSE	FALSE	FALSE	FALSE	FALSE	99	TRUE	FALSE	FALSE	TRUE	FALSE	99	0	1	0	1	99	1	99	99	99	1	99	0	99	2	1	0	99	0	99	2
Comapa	6	25	3405	0	1	1	0	0	67	1	FALSE	FALSE	FALSE	FALSE	FALSE	99	TRUE	FALSE	FALSE	TRUE	FALSE	99	0	1	0	1	99	1	99	99	99	1	99	0	99	2	1	0	99	0	99	2
Comapa	8	2	3414	0	77	0	0	0	46	0	FALSE	FALSE	FALSE	TRUE	FALSE	99	FALSE	FALSE	FALSE	FALSE	FALSE	99	99	1	0	1	99	1	99	99	77	1	99	1	99	2	1	0	99	0	99	2
Comapa	6	25	3896	1	1	1	0	0	61	1	FALSE	FALSE	FALSE	FALSE	FALSE	99	TRUE	FALSE	FALSE	FALSE	FALSE	99	1	1	2	1	99	1	99	99	99	1	99	0	99	2	1	0	99	0	99	2
Comapa	6	30	3023	0	1	1	0	3	43	1	FALSE	FALSE	FALSE	FALSE	FALSE	99	FALSE	FALSE	FALSE	TRUE	FALSE	99	0	1	0	1	0	1	99	99	99	1	99	1	99	2	1	0	99	0	99	2
Comapa	2	16	3063	0	1	1	1	2	43	1	FALSE	FALSE	FALSE	FALSE	FALSE	99	TRUE	FALSE	FALSE	TRUE	FALSE	99	2	1	0	1	0	1	99	99	99	1	99	0	99	2	1	0	99	0	99	2
Comapa	6	19	3841	1	1	1	1	2	34	1	FALSE	FALSE	FALSE	FALSE	FALSE	99	TRUE	FALSE	FALSE	TRUE	FALSE	99	3	0	0	1	0	1	99	99	99	1	99	0	99	2	1	0	99	0	99	2
Comapa	8	2	3426	0	77	3	1	1	46	1	FALSE	FALSE	FALSE	FALSE	FALSE	99	FALSE	FALSE	FALSE	TRUE	FALSE	99	1	1	0	1	0	1	99	99	77	1	99	1	99	1	1	0	99	0	99	2
Comapa	2	17	3631	1	1	3	2	1	50	1	FALSE	FALSE	FALSE	FALSE	FALSE	99	TRUE	FALSE	FALSE	TRUE	FALSE	99	2	1	0	1	0	1	99	99	99	1	99	0	99	2	1	0	99	0	99	2
Comapa	6	19	3845	1	1	4	0	1	35	1	FALSE	FALSE	FALSE	FALSE	FALSE	99	TRUE	FALSE	TRUE	TRUE	FALSE	99	6	1	0	1	0	1	99	99	99	1	99	0	99	2	1	0	99	0	99	2
Comapa	2	20	3867	1	1	3	0	1	29	1	FALSE	FALSE	FALSE	FALSE	FALSE	99	TRUE	FALSE	TRUE	FALSE	FALSE	99	1	1	0	1	0	1	99	99	99	1	99	0	99	2	1	0	99	0	99	2
Comapa	8	3	3227	0	1	2	2	1	30	1	FALSE	FALSE	FALSE	FALSE	FALSE	99	TRUE	FALSE	FALSE	TRUE	FALSE	99	4	1	0	1	1	99	99	99	99	0	99	0	99	1	1	0	99	0	99	2
Comapa	8	1	3615	1	1	3	1	1	30	1	FALSE	FALSE	FALSE	FALSE	FALSE	99	TRUE	FALSE	FALSE	TRUE	FALSE	99	5	1	0	1	1	1	99	99	99	0	99	1	99	2	1	0	99	0	99	2
Comapa	8	28	3084	0	1	2	0	3	42	1	FALSE	FALSE	FALSE	FALSE	FALSE	99	FALSE	FALSE	TRUE	TRUE	FALSE	99	0	1	0	1	99	1	1	0	99	1	99	0	99	2	1	0	99	0	99	2
Comapa	8	28	3092	0	1	3	1	2	38	1	FALSE	FALSE	FALSE	FALSE	FALSE	99	TRUE	FALSE	FALSE	TRUE	FALSE	99	18	1	1	1	99	1	99	99	99	1	99	0	99	0	1	0	99	0	99	2
Comapa	2	8	3189	0	1	2	0	2	41	1	FALSE	FALSE	FALSE	FALSE	FALSE	99	TRUE	FALSE	FALSE	TRUE	FALSE	99	7	1	2	1	99	1	99	99	99	1	99	77	99	1	1	0	99	0	99	2
Comapa	8	6	3250	0	1	3	2	2	50	1	FALSE	FALSE	FALSE	FALSE	FALSE	99	TRUE	FALSE	FALSE	FALSE	FALSE	99	2	1	3	1	99	1	99	99	99	1	99	1	99	2	1	0	99	0	99	2
Comapa	8	7	3275	0	1	3	3	2	39	1	FALSE	FALSE	FALSE	FALSE	FALSE	99	TRUE	FALSE	FALSE	TRUE	FALSE	99	4	1	0	1	99	1	99	99	99	1	99	1	99	2	1	0	99	0	99	0
Comapa	6	19	3347	0	1	2	3	2	44	1	FALSE	FALSE	FALSE	FALSE	FALSE	99	TRUE	TRUE	FALSE	TRUE	FALSE	99	0	1	0	1	99	1	99	99	99	1	99	0	99	2	1	0	99	0	99	2
Comapa	8	2	3410	0	77	1	1	2	34	1	FALSE	FALSE	FALSE	FALSE	FALSE	99	FALSE	FALSE	FALSE	TRUE	FALSE	99	1	1	0	1	99	1	99	99	77	1	99	1	99	1	1	0	99	0	99	2
Comapa	2	16	3070	0	1	5	2	1	44	1	FALSE	FALSE	FALSE	FALSE	FALSE	99	TRUE	FALSE	FALSE	FALSE	FALSE	99	1	1	0	1	99	1	99	99	99	1	99	0	99	2	1	0	99	0	99	2
Comapa	2	16	3072	0	1	2	3	1	35	1	FALSE	FALSE	FALSE	FALSE	FALSE	99	TRUE	FALSE	FALSE	TRUE	FALSE	99	3	1	0	1	99	1	99	99	99	1	99	0	99	2	1	0	99	0	99	2
Comapa	8	1	3114	0	1	2	0	1	51	1	FALSE	FALSE	FALSE	FALSE	FALSE	99	FALSE	FALSE	TRUE	FALSE	FALSE	99	0	1	0	1	99	1	1	0	99	1	99	1	99	2	1	0	99	0	99	2
Comapa	2	17	3137	0	1	3	4	1	44	1	FALSE	FALSE	FALSE	FALSE	FALSE	99	TRUE	FALSE	FALSE	FALSE	FALSE	99	3	1	0	1	99	1	99	99	99	1	99	0	99	1	1	0	99	0	99	2
Comapa	2	24	3155	0	1	2	2	1	40	1	FALSE	FALSE	FALSE	FALSE	FALSE	99	FALSE	FALSE	FALSE	TRUE	FALSE	99	1	0	99	1	99	1	99	99	99	1	99	1	99	2	1	0	99	0	99	1
Comapa	2	8	3176	0	1	3	3	1	33	1	FALSE	FALSE	FALSE	FALSE	FALSE	99	FALSE	FALSE	FALSE	TRUE	FALSE	99	5	1	0	1	99	1	99	99	99	1	99	0	99	1	1	0	99	0	99	0
Comapa	8	3	3218	0	1	0	3	1	26	1	FALSE	FALSE	FALSE	FALSE	FALSE	99	TRUE	FALSE	FALSE	TRUE	FALSE	99	7	1	1	1	99	1	99	99	99	1	99	0	99	0	1	0	99	0	99	2
Comapa	8	6	3243	0	1	3	2	1	29	1	FALSE	FALSE	FALSE	FALSE	FALSE	99	TRUE	FALSE	FALSE	TRUE	FALSE	99	2	1	0	1	99	1	99	99	99	1	99	1	99	0	1	0	99	4	sola	2
Comapa	8	6	3244	0	1	1	0	1	26	1	FALSE	FALSE	FALSE	FALSE	FALSE	99	FALSE	FALSE	FALSE	TRUE	FALSE	99	2	1	0	1	99	1	99	99	aborto	1	99	1	99	2	1	0	99	0	99	2
Comapa	8	6	3248	0	1	2	2	1	42	1	FALSE	FALSE	FALSE	FALSE	FALSE	99	FALSE	FALSE	FALSE	TRUE	FALSE	99	0	1	0	1	99	1	99	99	99	1	99	0	99	2	1	0	99	4	sola	2
Comapa	8	9	3304	0	1	1	2	1	30	1	FALSE	FALSE	FALSE	FALSE	FALSE	99	FALSE	FALSE	FALSE	TRUE	FALSE	99	3	1	0	1	99	1	99	99	99	1	99	0	99	1	1	0	99	0	99	1
Comapa	8	9	3307	0	1	0	2	1	22	1	FALSE	FALSE	FALSE	FALSE	FALSE	99	FALSE	FALSE	TRUE	TRUE	FALSE	99	3	1	0	1	99	1	1	0	99	1	99	1	99	0	1	0	99	4	ella misma	2
Comapa	8	9	3310	0	1	3	2	1	35	1	FALSE	FALSE	FALSE	FALSE	FALSE	99	FALSE	FALSE	TRUE	TRUE	FALSE	99	1	1	0	1	99	1	99	99	99	1	99	0	99	1	1	0	99	0	99	2
Comapa	8	9	3797	1	1	2	1	1	30	1	FALSE	FALSE	FALSE	FALSE	FALSE	99	TRUE	FALSE	FALSE	TRUE	FALSE	99	3	1	2	1	99	1	99	99	1 aborto	1	99	0	99	2	1	0	99	0	99	2
Comapa	8	9	3801	1	1	1	2	1	25	1	FALSE	FALSE	FALSE	FALSE	FALSE	99	FALSE	FALSE	FALSE	TRUE	FALSE	99	5	1	1	1	99	1	99	99	99	1	99	0	99	1	1	0	99	0	99	2
Comapa	8	9	3807	1	1	1	3	1	33	1	FALSE	FALSE	FALSE	FALSE	FALSE	99	TRUE	FALSE	FALSE	TRUE	FALSE	99	2	1	1	1	99	1	99	99	99	1	99	1	99	0	1	0	99	0	99	1
Comapa	6	25	3885	1	1	2	0	1	48	1	FALSE	FALSE	FALSE	FALSE	FALSE	99	FALSE	FALSE	FALSE	TRUE	FALSE	99	0	1	0	1	99	1	99	99	99	1	99	1	99	2	1	0	99	0	99	2
Comapa	2	16	3068	0	1	2	1	2	40	1	FALSE	FALSE	FALSE	FALSE	FALSE	99	TRUE	FALSE	FALSE	TRUE	FALSE	99	1	1	0	1	0	1	99	99	99	1	99	0	99	1	1	0	99	4	solo ella	2
Comapa	6	19	3343	0	1	0	2	2	46	1	FALSE	FALSE	FALSE	FALSE	FALSE	99	TRUE	FALSE	FALSE	TRUE	FALSE	99	1	1	1	1	0	1	99	99	99	1	99	0	99	2	1	2	la casa del pap??	0	99	2
Comapa	2	24	3650	1	1	4	2	2	47	1	FALSE	FALSE	FALSE	FALSE	FALSE	99	TRUE	FALSE	FALSE	TRUE	FALSE	99	1	1	0	1	0	1	99	99	99	1	99	1	99	2	1	0	99	0	99	2
Comapa	2	17	3633	1	1	3	3	1	40	1	FALSE	FALSE	FALSE	FALSE	FALSE	99	FALSE	FALSE	TRUE	TRUE	FALSE	99	3	1	1	1	0	1	99	99	99	1	99	0	99	0	1	0	99	0	99	2
Comapa	8	3	3224	0	1	2	1	2	43	1	FALSE	FALSE	FALSE	FALSE	FALSE	99	TRUE	FALSE	FALSE	FALSE	FALSE	99	10	1	1	1	99	1	99	99	1 aborto	1	99	0	99	0	1	0	99	2	mama	2
Comapa	6	19	3352	0	1	3	2	2	42	1	FALSE	FALSE	FALSE	FALSE	FALSE	99	FALSE	FALSE	FALSE	TRUE	FALSE	99	3	1	1	1	99	1	99	99	99	1	99	1	99	1	1	0	99	0	99	2
Comapa	6	30	3012	0	1	1	3	1	30	1	FALSE	FALSE	FALSE	FALSE	FALSE	99	FALSE	TRUE	FALSE	FALSE	FALSE	99	2	1	0	1	99	1	99	99	99	1	99	0	99	2	1	0	99	0	99	2
Comapa	2	16	3069	0	1	2	2	1	25	1	FALSE	FALSE	FALSE	FALSE	FALSE	99	FALSE	FALSE	TRUE	TRUE	FALSE	99	4	1	99	1	99	1	99	99	1 aborto	1	99	77	99	2	1	0	99	0	99	2
Comapa	2	16	3071	0	1	2	3	1	33	1	FALSE	FALSE	FALSE	FALSE	FALSE	99	TRUE	FALSE	FALSE	TRUE	FALSE	99	3	1	1	1	99	1	99	0	99	1	99	0	99	0	1	0	99	0	99	2
Comapa	8	28	3090	0	1	3	3	1	39	1	FALSE	FALSE	FALSE	FALSE	FALSE	99	TRUE	FALSE	FALSE	TRUE	FALSE	99	7	1	1	1	99	1	99	99	99	1	99	0	99	0	1	0	99	0	99	2
Comapa	8	6	3262	0	1	1	3	1	49	1	FALSE	FALSE	FALSE	TRUE	FALSE	99	TRUE	FALSE	FALSE	FALSE	FALSE	99	0	1	0	1	99	1	99	99	1 aborto	1	99	1	99	2	1	0	99	0	99	2
Comapa	2	4	3530	1	1	2	3	1	30	1	FALSE	FALSE	FALSE	FALSE	FALSE	99	FALSE	TRUE	TRUE	FALSE	FALSE	99	1	1	0	1	99	1	99	99	99	1	99	0	99	1	1	0	99	3	99	2
Comapa	2	17	3642	1	1	1	3	1	29	1	FALSE	FALSE	FALSE	FALSE	FALSE	99	FALSE	FALSE	FALSE	FALSE	TRUE	control embarazo	0	1	0	1	99	1	99	99	99	1	99	1	99	1	1	0	99	0	99	2
Comapa	6	25	3902	1	1	2	4	2	40	1	FALSE	FALSE	FALSE	FALSE	FALSE	99	TRUE	FALSE	FALSE	TRUE	FALSE	99	3	1	0	1	0	1	99	99	99	1	99	1	99	2	1	0	99	0	99	2
Comapa	2	17	3132	0	1	3	3	4	42	1	FALSE	FALSE	FALSE	FALSE	FALSE	99	FALSE	FALSE	TRUE	TRUE	FALSE	99	3	1	0	1	99	1	99	99	99	1	99	1	99	0	1	0	99	0	99	2
Comapa	6	30	3507	1	1	2	1	1	47	1	FALSE	FALSE	FALSE	FALSE	FALSE	99	FALSE	FALSE	TRUE	FALSE	FALSE	99	0	1	0	1	0	1	99	99	99	1	99	1	99	2	1	0	99	0	99	2
Comapa	2	20	3882	1	1	2	0	1	34	1	FALSE	FALSE	FALSE	FALSE	FALSE	99	TRUE	FALSE	FALSE	TRUE	FALSE	99	2	0	0	0	0	99	99	99	99	99	99	99	99	99	1	0	99	0	99	2
Comapa	6	25	3403	0	1	3	2	2	46	1	FALSE	FALSE	FALSE	FALSE	FALSE	99	FALSE	FALSE	FALSE	TRUE	FALSE	99	5	1	0	1	1	99	99	99	99	0	99	1	99	1	1	0	99	4	sola	1
Comapa	8	7	3286	0	1	2	3	1	40	1	FALSE	FALSE	FALSE	FALSE	FALSE	99	TRUE	FALSE	FALSE	TRUE	FALSE	99	6	1	0	1	1	99	99	99	99	0	99	1	99	1	1	0	99	0	99	1
Comapa	2	16	3561	1	1	3	2	1	35	1	FALSE	FALSE	FALSE	FALSE	FALSE	99	TRUE	FALSE	FALSE	TRUE	FALSE	99	4	1	0	1	1	99	99	99	99	0	99	0	99	0	1	0	99	2	su esposo	1
Comapa	8	7	3785	1	1	2	3	1	38	1	FALSE	FALSE	FALSE	FALSE	FALSE	99	TRUE	FALSE	FALSE	TRUE	FALSE	99	4	1	2	1	1	99	99	99	99	0	99	0	99	0	1	0	99	0	99	1
Comapa	6	19	3351	0	1	1	2	1	29	0	FALSE	TRUE	FALSE	FALSE	FALSE	99	FALSE	FALSE	FALSE	FALSE	FALSE	99	99	1	1	1	1	99	99	99	99	0	99	0	99	0	1	0	99	0	99	2
Comapa	6	25	3391	0	1	1	0	0	52	1	FALSE	FALSE	FALSE	FALSE	FALSE	99	TRUE	FALSE	FALSE	TRUE	FALSE	99	3	1	1	1	99	99	1	99	99	2	99	77	99	2	1	0	99	0	99	2
Comapa	2	24	3161	0	1	1	1	3	43	1	FALSE	FALSE	FALSE	FALSE	FALSE	99	TRUE	FALSE	FALSE	FALSE	FALSE	99	0	0	99	1	99	99	1	0	99	2	aprofam	0	99	2	1	0	99	0	99	2
Comapa	2	4	3027	0	1	1	1	1	54	1	FALSE	FALSE	FALSE	FALSE	FALSE	99	TRUE	FALSE	TRUE	TRUE	FALSE	99	1	0	0	1	99	99	1	0	99	2	melchor de mencos	0	99	2	1	0	99	0	99	2
Comapa	8	1	3097	0	1	1	2	1	24	1	FALSE	FALSE	FALSE	FALSE	FALSE	99	FALSE	FALSE	FALSE	FALSE	TRUE	control de embarazo	10	0	0	1	99	99	1	0	99	2	hospital santa rosa	0	99	2	1	0	99	0	99	0
Comapa	8	1	3098	0	1	2	1	1	34	1	FALSE	FALSE	FALSE	FALSE	FALSE	99	FALSE	FALSE	FALSE	TRUE	FALSE	99	1	0	99	1	99	99	1	0	99	2	san juan de dios	0	99	2	1	0	99	0	99	1
Comapa	8	21	3203	0	77	4	0	1	47	1	FALSE	FALSE	FALSE	FALSE	FALSE	99	TRUE	FALSE	FALSE	TRUE	FALSE	99	4	1	1	1	99	99	99	99	77	1	99	1	99	2	1	0	99	0	99	2
Comapa	8	7	3284	0	1	3	2	1	34	1	FALSE	FALSE	FALSE	FALSE	FALSE	99	TRUE	FALSE	FALSE	TRUE	FALSE	99	6	0	0	1	99	99	1	0	99	2	99	0	99	2	1	0	99	0	99	1
Comapa	8	9	3311	0	1	2	0	1	39	1	FALSE	FALSE	FALSE	FALSE	FALSE	99	FALSE	FALSE	FALSE	TRUE	FALSE	99	1	0	99	1	99	99	1	0	99	2	cuilapa	0	99	2	1	0	99	4	sola	2
Comapa	2	20	3383	0	1	1	2	1	36	1	FALSE	FALSE	FALSE	FALSE	FALSE	99	FALSE	FALSE	FALSE	FALSE	TRUE	control de embarazo	3	1	2	1	99	99	1	0	99	2	hospital roosevelt	1	99	2	1	0	99	2	esposi	0
Comapa	6	25	3400	0	1	2	0	1	35	1	FALSE	FALSE	FALSE	FALSE	FALSE	99	FALSE	FALSE	FALSE	TRUE	FALSE	99	1	1	0	1	99	99	1	0	99	2	aprofam	0	99	2	1	1	99	0	99	2
Comapa	8	28	3586	1	1	1	2	1	30	1	FALSE	FALSE	FALSE	FALSE	FALSE	99	FALSE	FALSE	TRUE	TRUE	FALSE	99	5	0	0	1	99	99	1	0	99	2	99	0	99	2	1	0	99	0	99	0
Comapa	8	3	3730	1	1	3	0	1	37	1	FALSE	FALSE	FALSE	FALSE	FALSE	99	FALSE	FALSE	FALSE	TRUE	FALSE	99	2	1	1	1	99	99	1	0	99	2	cuilapa	1	99	2	1	4	en el camino	4	sola	2
Comapa	6	19	3853B	1	1	1	2	1	35	0	FALSE	TRUE	FALSE	FALSE	TRUE	hay el de santa barbara	FALSE	FALSE	FALSE	FALSE	FALSE	99	0	1	0	1	99	99	1	0	99	2	estados unidos	0	99	2	1	0	99	0	99	2
Comapa	8	7	3283	0	1	0	3	0	26	1	FALSE	FALSE	FALSE	FALSE	FALSE	99	TRUE	FALSE	FALSE	TRUE	FALSE	99	7	0	0	1	99	99	1	0	99	2	99	1	99	2	1	0	99	0	99	0
Comapa	2	16	3551	1	1	2	2	0	54	1	FALSE	FALSE	FALSE	FALSE	FALSE	99	TRUE	FALSE	FALSE	FALSE	FALSE	99	3	0	0	1	99	99	1	0	99	2	en el roosvelth	0	99	2	1	0	99	3	hermano	2
Comapa	8	3	3728	1	1	2	0	0	62	1	FALSE	FALSE	FALSE	FALSE	FALSE	99	TRUE	FALSE	FALSE	FALSE	FALSE	99	2	0	99	1	99	99	1	0	99	2	aguachapan	0	99	2	1	0	99	0	99	2
Comapa	2	4	3026	0	1	0	0	1	58	1	FALSE	FALSE	FALSE	FALSE	FALSE	99	FALSE	FALSE	TRUE	FALSE	FALSE	99	2	0	99	1	99	1	99	99	99	1	99	77	99	2	1	0	99	0	99	2
Comapa	8	7	3278	0	1	0	0	4	42	1	FALSE	FALSE	FALSE	FALSE	FALSE	99	TRUE	FALSE	FALSE	TRUE	FALSE	99	1	0	99	0	99	99	99	99	99	99	99	99	99	99	1	0	99	0	99	2
Comapa	2	4	3037	0	1	4	2	3	50	1	FALSE	FALSE	FALSE	FALSE	FALSE	99	TRUE	FALSE	FALSE	TRUE	FALSE	99	0	1	1	0	99	99	99	99	99	99	99	99	99	99	1	0	99	0	99	2
Comapa	8	28	3095	0	1	4	3	3	52	1	FALSE	FALSE	FALSE	TRUE	FALSE	99	TRUE	FALSE	FALSE	FALSE	FALSE	99	0	1	0	0	99	99	99	99	99	99	99	99	99	99	1	0	99	4	sola	2
Comapa	8	21	3204	0	77	1	2	3	43	1	FALSE	FALSE	FALSE	FALSE	FALSE	99	FALSE	FALSE	FALSE	TRUE	FALSE	99	0	1	0	0	99	99	99	99	77	99	99	99	99	99	1	0	99	0	99	2
Comapa	8	6	3251	0	1	0	1	3	63	1	FALSE	FALSE	FALSE	FALSE	FALSE	99	TRUE	FALSE	FALSE	FALSE	FALSE	99	2	0	0	0	99	99	99	99	99	99	99	99	99	99	1	0	99	0	99	2
Comapa	2	20	3374	0	1	2	1	3	42	1	FALSE	FALSE	FALSE	FALSE	FALSE	99	TRUE	FALSE	FALSE	FALSE	FALSE	99	1	0	0	0	99	99	99	99	99	99	99	99	99	99	1	0	99	0	99	2
Comapa	6	25	3404	0	1	1	2	3	25	1	FALSE	FALSE	FALSE	FALSE	FALSE	99	TRUE	FALSE	FALSE	FALSE	FALSE	99	2	1	8	0	99	99	99	99	99	99	99	99	99	99	1	0	99	0	99	1
Comapa	8	2	3409	0	77	0	2	3	54	1	FALSE	FALSE	FALSE	FALSE	FALSE	99	TRUE	FALSE	FALSE	FALSE	FALSE	99	0	1	0	0	99	99	99	99	77	99	99	99	99	99	1	0	99	0	99	2
Comapa	2	4	3526	1	1	2	2	3	40	1	FALSE	FALSE	FALSE	FALSE	FALSE	99	FALSE	FALSE	TRUE	TRUE	FALSE	99	0	0	0	0	99	99	99	99	99	99	99	99	99	99	1	0	99	0	99	1
Comapa	2	24	3648	1	1	1	1	3	31	1	FALSE	FALSE	FALSE	FALSE	FALSE	99	FALSE	FALSE	FALSE	TRUE	FALSE	99	2	0	99	0	99	99	99	99	99	99	99	99	99	99	1	0	99	0	99	2
Comapa	8	3	3717	1	1	3	4	3	49	1	FALSE	FALSE	FALSE	FALSE	FALSE	99	TRUE	FALSE	FALSE	TRUE	FALSE	99	2	1	0	0	99	99	99	99	99	99	99	99	99	99	1	0	99	0	99	2
Comapa	8	3	3734	1	1	3	0	3	39	1	FALSE	FALSE	FALSE	FALSE	FALSE	99	TRUE	FALSE	FALSE	TRUE	FALSE	99	2	1	0	0	99	99	99	99	99	99	99	99	99	99	1	0	99	0	99	2
Comapa	8	6	3755	1	1	2	0	3	44	1	FALSE	FALSE	FALSE	FALSE	FALSE	99	FALSE	FALSE	FALSE	TRUE	FALSE	99	0	0	0	0	99	99	99	99	99	99	99	99	99	99	1	0	99	0	99	2
Comapa	8	7	3783	1	1	3	1	3	49	0	FALSE	FALSE	FALSE	TRUE	FALSE	99	FALSE	FALSE	FALSE	FALSE	FALSE	99	0	0	0	0	99	99	99	99	99	99	99	99	99	99	1	0	99	0	99	2
Comapa	2	10	3824	1	1	2	2	3	46	1	FALSE	FALSE	FALSE	FALSE	FALSE	99	TRUE	FALSE	FALSE	FALSE	FALSE	99	3	1	0	0	99	99	99	99	99	99	99	99	99	99	1	0	99	4	sola	2
Comapa	6	30	3004	0	1	0	0	2	41	1	FALSE	FALSE	FALSE	FALSE	FALSE	99	FALSE	FALSE	TRUE	FALSE	FALSE	99	0	1	0	0	99	99	99	99	99	99	99	99	99	99	1	0	99	0	99	2
Comapa	6	30	3016	0	1	1	0	2	43	1	FALSE	FALSE	FALSE	FALSE	FALSE	99	TRUE	FALSE	FALSE	TRUE	FALSE	99	10	1	0	0	99	99	99	99	99	99	99	99	99	99	1	0	99	0	99	2
Comapa	2	4	3031	0	1	1	0	2	39	1	FALSE	FALSE	FALSE	FALSE	FALSE	99	TRUE	FALSE	FALSE	TRUE	FALSE	99	6	1	6	0	99	99	99	99	99	99	99	99	99	99	1	0	99	0	99	2
Comapa	2	4	3039	0	1	2	1	2	44	0	FALSE	FALSE	FALSE	TRUE	FALSE	99	FALSE	FALSE	FALSE	FALSE	FALSE	99	0	1	0	0	99	99	99	99	99	99	99	99	99	99	1	0	99	0	99	2
Comapa	2	4	3044	0	1	1	2	2	43	1	FALSE	FALSE	FALSE	FALSE	FALSE	99	TRUE	FALSE	FALSE	TRUE	FALSE	99	2	0	99	0	99	99	99	99	99	99	99	99	99	99	1	0	99	0	99	1
Comapa	2	4	3045	0	1	3	4	2	74	1	FALSE	FALSE	FALSE	FALSE	FALSE	99	TRUE	FALSE	FALSE	FALSE	FALSE	99	5	1	0	0	99	99	99	99	99	99	99	99	99	99	1	0	99	0	99	2
Comapa	2	16	3049	0	1	2	2	2	24	1	FALSE	FALSE	FALSE	FALSE	FALSE	99	FALSE	FALSE	FALSE	TRUE	FALSE	99	1	0	99	0	99	99	99	99	99	99	99	99	99	99	1	0	99	0	99	1
Comapa	8	28	3073	0	1	3	1	2	40	1	FALSE	FALSE	FALSE	FALSE	FALSE	99	TRUE	FALSE	FALSE	TRUE	FALSE	99	2	1	1	0	99	99	99	99	99	99	99	99	99	99	1	0	99	3	mama	2
Comapa	8	28	3085	0	1	1	2	2	38	1	FALSE	FALSE	FALSE	FALSE	FALSE	99	TRUE	FALSE	FALSE	TRUE	FALSE	99	8	0	0	0	99	99	99	99	99	99	99	99	99	99	1	0	99	1	99	1
Comapa	8	1	3106	0	1	0	2	2	24	1	FALSE	FALSE	FALSE	FALSE	FALSE	99	TRUE	FALSE	FALSE	FALSE	FALSE	99	2	0	99	0	99	99	99	99	99	99	99	99	99	99	1	0	99	0	99	1
Comapa	2	17	3144	0	1	2	0	2	38	1	FALSE	FALSE	FALSE	FALSE	FALSE	99	TRUE	FALSE	FALSE	FALSE	FALSE	99	2	1	0	0	99	99	99	99	99	99	99	99	99	99	1	0	99	4	sola	2
Comapa	2	24	3147	0	1	2	2	2	41	1	FALSE	FALSE	FALSE	FALSE	FALSE	99	FALSE	FALSE	TRUE	TRUE	FALSE	99	1	0	0	0	99	99	99	99	99	99	99	99	99	99	1	0	99	0	99	1
Comapa	2	24	3160	0	1	1	0	2	34	1	FALSE	FALSE	FALSE	FALSE	FALSE	99	TRUE	FALSE	FALSE	TRUE	FALSE	99	3	0	99	0	99	99	99	99	99	99	99	99	99	99	1	0	99	0	99	2
Comapa	2	8	3192	0	1	1	0	2	40	1	FALSE	FALSE	FALSE	FALSE	FALSE	99	FALSE	FALSE	FALSE	TRUE	FALSE	99	1	1	0	0	99	99	99	99	99	99	99	99	99	99	1	0	99	0	99	2
Comapa	8	3	3221	0	1	2	2	2	59	1	FALSE	FALSE	FALSE	FALSE	FALSE	99	TRUE	FALSE	FALSE	FALSE	FALSE	99	0	0	0	0	99	99	99	99	99	99	99	99	99	99	1	0	99	4	ells misma	2
Comapa	8	3	3225	0	1	2	1	2	38	1	FALSE	FALSE	FALSE	FALSE	FALSE	99	TRUE	FALSE	FALSE	TRUE	FALSE	99	7	1	1	0	99	99	99	99	99	99	99	99	99	99	1	0	99	0	99	1
Comapa	8	3	3237	0	1	2	0	2	37	1	FALSE	FALSE	FALSE	FALSE	FALSE	99	TRUE	FALSE	FALSE	TRUE	FALSE	99	4	1	1	0	99	99	99	99	99	99	99	99	99	99	1	0	99	0	99	2
Comapa	8	7	3266	0	1	2	1	2	43	1	FALSE	FALSE	FALSE	FALSE	FALSE	99	TRUE	FALSE	FALSE	TRUE	FALSE	99	3	0	0	0	99	99	99	99	99	99	99	99	99	99	1	0	99	0	99	2
Comapa	8	7	3280	0	1	3	1	2	39	1	FALSE	FALSE	FALSE	TRUE	FALSE	99	TRUE	FALSE	FALSE	TRUE	TRUE	embarazos	0	1	0	0	99	99	99	99	99	99	99	99	99	99	1	0	99	0	99	2
Comapa	8	7	3282	0	1	2	1	2	38	1	FALSE	FALSE	FALSE	FALSE	FALSE	99	FALSE	FALSE	FALSE	TRUE	FALSE	99	2	1	0	0	99	99	99	99	99	99	99	99	99	99	1	0	99	0	99	1
Comapa	2	10	3314	0	1	2	3	2	43	1	FALSE	FALSE	FALSE	FALSE	FALSE	99	FALSE	FALSE	FALSE	TRUE	FALSE	99	2	0	99	0	99	99	99	99	99	99	99	99	99	99	1	0	99	0	99	1
Comapa	2	10	3320	0	1	1	1	2	36	1	FALSE	FALSE	FALSE	FALSE	FALSE	99	FALSE	FALSE	FALSE	TRUE	FALSE	99	2	1	0	0	99	99	99	99	99	99	99	99	99	99	1	0	99	0	99	0
Comapa	2	10	3328	0	1	1	3	2	55	1	FALSE	FALSE	FALSE	FALSE	FALSE	99	FALSE	FALSE	FALSE	TRUE	FALSE	99	1	0	0	0	99	99	99	99	99	99	99	99	99	99	1	0	99	0	99	2
Comapa	2	10	3335	0	1	2	3	2	44	1	FALSE	FALSE	FALSE	FALSE	FALSE	99	TRUE	FALSE	FALSE	TRUE	FALSE	99	0	1	0	0	99	99	99	99	99	99	99	99	99	99	1	0	99	0	99	2
Comapa	6	19	3341	0	1	0	0	2	60	1	FALSE	FALSE	FALSE	FALSE	FALSE	99	TRUE	FALSE	FALSE	FALSE	FALSE	99	4	0	0	0	99	99	99	99	99	99	99	99	99	99	1	0	99	0	99	2
Comapa	6	19	3354	0	1	0	1	2	56	1	FALSE	FALSE	FALSE	FALSE	FALSE	99	TRUE	FALSE	FALSE	TRUE	FALSE	99	0	0	99	0	99	99	99	99	99	99	99	99	99	99	1	0	99	0	99	2
Comapa	2	20	3362	0	1	3	1	2	43	1	FALSE	FALSE	FALSE	FALSE	FALSE	99	TRUE	FALSE	FALSE	FALSE	FALSE	99	0	1	0	0	99	99	99	99	99	99	99	99	99	99	1	0	99	4	ella misma se atiende	2
Comapa	2	20	3375	0	1	1	0	2	59	1	FALSE	FALSE	FALSE	FALSE	FALSE	99	TRUE	FALSE	FALSE	TRUE	FALSE	99	2	1	0	0	99	99	99	99	99	99	99	99	99	99	1	0	99	0	99	2
Comapa	2	16	3560	1	1	3	3	2	54	1	FALSE	FALSE	FALSE	FALSE	FALSE	99	TRUE	FALSE	FALSE	FALSE	FALSE	99	0	0	0	0	99	99	99	99	99	99	99	99	99	99	1	0	99	0	99	2
Comapa	2	24	3652	1	1	1	0	2	41	1	FALSE	FALSE	FALSE	FALSE	FALSE	99	FALSE	FALSE	FALSE	TRUE	TRUE	99	3	0	99	0	99	99	99	99	99	99	99	99	99	99	1	0	99	0	99	2
Comapa	2	24	3659B	1	1	1	1	2	45	1	FALSE	FALSE	FALSE	TRUE	FALSE	99	TRUE	FALSE	FALSE	TRUE	FALSE	99	1	1	0	0	99	99	99	99	99	99	99	99	99	99	1	0	99	0	99	2
Comapa	8	7	3776	1	1	2	2	2	38	1	FALSE	FALSE	FALSE	FALSE	FALSE	99	TRUE	FALSE	FALSE	TRUE	FALSE	99	2	1	0	0	99	99	99	99	99	99	99	99	99	99	1	0	99	0	99	1
Comapa	8	9	3789	1	1	3	0	2	40	1	FALSE	FALSE	FALSE	FALSE	FALSE	99	TRUE	FALSE	TRUE	TRUE	FALSE	99	0	0	0	0	99	99	99	99	99	99	99	99	99	99	1	0	99	4	ella misma	2
Comapa	2	10	3823	1	1	2	2	2	23	1	FALSE	FALSE	FALSE	FALSE	FALSE	99	TRUE	FALSE	FALSE	TRUE	FALSE	99	2	1	1	0	99	99	99	99	99	99	99	99	99	99	1	2	99	0	99	1
Comapa	2	10	3834	1	1	2	1	2	34	1	FALSE	FALSE	FALSE	FALSE	FALSE	99	FALSE	FALSE	FALSE	TRUE	FALSE	99	1	1	0	0	99	99	99	99	99	99	99	99	99	99	1	0	99	4	sola	2
Comapa	6	25	3898	1	1	3	1	2	34	1	FALSE	FALSE	FALSE	FALSE	FALSE	99	FALSE	FALSE	FALSE	TRUE	FALSE	99	3	1	0	0	99	99	99	99	99	99	99	99	99	99	1	0	99	0	mama	1
Comapa	6	30	3003	0	1	1	0	1	60	1	FALSE	FALSE	FALSE	FALSE	FALSE	99	TRUE	FALSE	FALSE	FALSE	FALSE	99	0	0	99	0	99	99	99	99	99	99	99	99	99	99	1	0	99	0	99	1
Comapa	6	30	3009	0	1	0	1	1	77	1	FALSE	FALSE	FALSE	FALSE	FALSE	99	TRUE	FALSE	FALSE	FALSE	FALSE	99	0	0	99	0	99	99	99	99	99	99	99	99	99	99	1	0	99	0	99	2
Comapa	6	30	3010	0	1	2	1	1	27	1	FALSE	FALSE	FALSE	FALSE	FALSE	99	FALSE	FALSE	FALSE	TRUE	FALSE	99	0	1	0	0	99	99	99	99	99	99	99	99	99	99	1	0	99	0	99	2
Comapa	6	30	3018	0	1	2	2	1	32	1	FALSE	FALSE	FALSE	FALSE	FALSE	99	FALSE	FALSE	FALSE	TRUE	FALSE	99	0	1	0	0	99	99	99	99	99	99	99	99	99	99	1	0	99	4	en el camino nacio el ni??o	1
Comapa	6	30	3019	0	1	0	0	1	76	1	FALSE	FALSE	FALSE	FALSE	FALSE	99	TRUE	FALSE	FALSE	FALSE	FALSE	99	0	0	99	0	99	99	99	99	99	99	99	99	99	99	1	0	99	0	99	2
Comapa	2	4	3025	0	1	0	3	1	23	1	FALSE	FALSE	FALSE	FALSE	FALSE	99	FALSE	FALSE	TRUE	FALSE	FALSE	99	2	0	0	0	99	99	99	99	99	99	99	99	99	99	1	0	99	0	99	0
Comapa	2	4	3030	0	1	1	0	1	45	1	FALSE	FALSE	FALSE	FALSE	FALSE	99	FALSE	FALSE	TRUE	TRUE	FALSE	99	1	1	0	0	99	99	99	99	99	99	99	99	99	99	1	0	99	0	99	2
Comapa	2	4	3032	0	1	2	0	1	28	1	FALSE	FALSE	FALSE	FALSE	FALSE	99	TRUE	FALSE	FALSE	TRUE	FALSE	99	5	0	0	0	99	99	99	99	99	99	99	99	99	99	1	0	99	0	99	2
Comapa	2	4	3041	0	1	1	1	1	23	1	FALSE	FALSE	FALSE	FALSE	FALSE	99	FALSE	FALSE	FALSE	TRUE	FALSE	99	5	0	99	0	99	99	99	99	99	99	99	99	99	99	1	0	99	0	99	2
Comapa	2	4	3042	0	1	2	1	1	34	1	FALSE	FALSE	FALSE	FALSE	FALSE	99	FALSE	FALSE	FALSE	TRUE	FALSE	99	7	1	1	0	99	99	99	99	99	99	99	99	99	99	1	0	99	4	sola	0
Comapa	2	4	3043	0	1	1	1	1	25	1	FALSE	FALSE	FALSE	FALSE	FALSE	99	TRUE	FALSE	FALSE	TRUE	FALSE	99	0	1	0	0	99	99	99	99	99	99	99	99	99	99	1	0	99	0	99	1
Comapa	2	4	3047	0	1	4	1	1	32	1	FALSE	FALSE	FALSE	FALSE	FALSE	99	TRUE	FALSE	FALSE	TRUE	TRUE	enfermedades respiratorias	3	1	0	0	99	99	99	99	99	99	99	99	99	99	1	0	99	0	99	1
Comapa	2	16	3052	0	1	2	2	1	24	1	FALSE	FALSE	FALSE	FALSE	FALSE	99	TRUE	FALSE	FALSE	TRUE	TRUE	consulta	4	0	99	0	99	99	99	99	99	99	99	99	99	99	1	0	99	0	99	2
Comapa	2	16	3059	0	1	4	2	1	35	1	FALSE	FALSE	FALSE	FALSE	FALSE	99	FALSE	FALSE	TRUE	TRUE	TRUE	consulta	4	0	99	0	99	99	99	99	99	99	99	99	99	99	1	0	99	2	esposo	1
Comapa	8	28	3077	0	1	1	1	1	28	1	FALSE	FALSE	FALSE	FALSE	FALSE	99	TRUE	FALSE	FALSE	TRUE	FALSE	99	0	1	0	0	99	99	99	99	99	99	99	99	99	99	1	0	99	0	99	2
Comapa	8	28	3078	0	1	2	0	1	32	1	FALSE	FALSE	FALSE	FALSE	FALSE	99	FALSE	FALSE	FALSE	TRUE	FALSE	99	0	1	0	0	99	99	99	99	99	99	99	99	99	99	1	0	99	0	99	2
Comapa	8	28	3079	0	1	2	1	1	33	1	FALSE	FALSE	FALSE	FALSE	FALSE	99	FALSE	FALSE	FALSE	TRUE	FALSE	99	10	0	99	0	99	99	99	99	99	99	99	99	99	99	1	0	99	4	sola	0
Comapa	8	28	3081	0	1	1	1	1	25	1	FALSE	FALSE	FALSE	FALSE	FALSE	99	TRUE	FALSE	FALSE	TRUE	FALSE	99	3	0	0	0	99	99	99	99	99	99	99	99	99	99	1	0	99	0	99	1
Comapa	8	28	3082	0	1	2	0	1	59	0	FALSE	TRUE	FALSE	FALSE	FALSE	99	FALSE	FALSE	FALSE	FALSE	FALSE	99	0	1	0	0	99	99	99	99	99	99	99	99	99	99	1	0	99	0	99	2
Comapa	8	28	3087	0	1	3	0	1	42	1	FALSE	FALSE	FALSE	FALSE	FALSE	99	TRUE	FALSE	FALSE	TRUE	FALSE	99	0	0	0	0	99	99	99	99	99	99	99	99	99	99	1	0	99	0	99	2
Comapa	8	28	3093	0	1	1	1	1	28	1	FALSE	FALSE	FALSE	TRUE	FALSE	99	FALSE	FALSE	FALSE	TRUE	FALSE	99	2	0	99	0	99	99	99	99	99	99	99	99	99	99	1	0	99	0	99	1
Comapa	8	28	3094	0	1	2	0	1	36	1	FALSE	FALSE	FALSE	FALSE	FALSE	99	TRUE	FALSE	FALSE	TRUE	FALSE	99	0	1	2	0	99	99	99	99	99	99	99	99	99	99	1	0	99	0	99	2
Comapa	8	1	3103	0	1	1	2	1	32	1	FALSE	FALSE	FALSE	FALSE	FALSE	99	FALSE	FALSE	FALSE	TRUE	FALSE	99	0	0	99	0	99	99	99	99	99	99	99	99	99	99	1	0	99	0	99	0
Comapa	8	1	3107	0	1	2	1	1	29	1	FALSE	FALSE	FALSE	FALSE	FALSE	99	TRUE	FALSE	FALSE	FALSE	TRUE	consulta	2	1	0	0	99	99	99	99	99	99	99	99	99	99	1	0	99	0	99	2
Comapa	8	1	3110	0	1	0	1	1	46	1	FALSE	FALSE	FALSE	FALSE	FALSE	99	FALSE	FALSE	FALSE	TRUE	FALSE	99	3	0	99	0	99	99	99	99	99	99	99	99	99	99	1	0	99	0	99	2
Comapa	8	1	3111	0	1	1	1	1	25	1	FALSE	FALSE	FALSE	FALSE	FALSE	99	TRUE	FALSE	FALSE	FALSE	FALSE	99	3	0	99	0	99	99	99	99	99	99	99	99	99	99	1	0	99	0	99	1
Comapa	8	1	3116	0	1	3	3	1	38	1	FALSE	FALSE	FALSE	FALSE	FALSE	99	TRUE	FALSE	FALSE	TRUE	FALSE	99	1	1	0	0	99	99	99	99	99	99	99	99	99	99	1	0	99	0	99	1
Comapa	8	1	3117	0	1	0	0	1	62	1	FALSE	FALSE	FALSE	FALSE	FALSE	99	TRUE	FALSE	FALSE	FALSE	FALSE	99	0	0	0	0	99	99	99	99	99	99	99	99	99	99	1	0	99	0	99	2
Comapa	8	1	3120	0	1	3	2	1	39	1	FALSE	FALSE	FALSE	FALSE	FALSE	99	TRUE	FALSE	FALSE	FALSE	FALSE	99	2	0	0	0	99	99	99	99	99	99	99	99	99	99	1	0	99	0	99	1
Comapa	2	17	3138	0	1	1	2	1	22	1	FALSE	FALSE	FALSE	FALSE	FALSE	99	FALSE	FALSE	FALSE	TRUE	FALSE	99	4	0	99	0	99	99	99	99	99	99	99	99	99	99	1	0	99	0	99	1
Comapa	2	17	3139	0	1	3	1	1	36	1	FALSE	FALSE	FALSE	FALSE	FALSE	99	TRUE	FALSE	FALSE	TRUE	FALSE	99	3	1	0	0	99	99	99	99	99	99	99	99	99	99	1	0	99	1	99	1
Comapa	2	17	3140	0	1	2	0	1	51	1	FALSE	FALSE	FALSE	FALSE	FALSE	99	TRUE	FALSE	FALSE	TRUE	FALSE	99	0	1	0	0	99	99	99	99	99	99	99	99	99	99	1	0	99	0	99	2
Comapa	2	17	3141	0	1	0	0	1	55	1	FALSE	FALSE	FALSE	FALSE	FALSE	99	TRUE	FALSE	FALSE	FALSE	FALSE	99	2	0	99	0	99	99	99	99	99	99	99	99	99	99	1	0	99	0	99	2
Comapa	2	17	3143	0	1	3	3	1	40	1	FALSE	FALSE	FALSE	FALSE	FALSE	99	FALSE	FALSE	FALSE	TRUE	FALSE	99	2	1	0	0	99	99	99	99	99	99	99	99	99	99	1	0	99	0	99	1
Comapa	2	24	3148	0	1	0	0	1	52	1	FALSE	FALSE	FALSE	FALSE	FALSE	99	TRUE	FALSE	FALSE	FALSE	FALSE	99	1	0	99	0	99	99	99	99	99	99	99	99	99	99	1	0	99	0	99	2
Comapa	2	24	3162	0	1	0	0	1	39	1	FALSE	FALSE	FALSE	FALSE	FALSE	99	TRUE	FALSE	FALSE	FALSE	FALSE	99	0	0	99	0	99	99	99	99	99	99	99	99	99	99	1	0	99	4	sola	2
Comapa	2	24	3166	0	1	1	0	1	24	1	FALSE	FALSE	FALSE	FALSE	FALSE	99	TRUE	FALSE	FALSE	TRUE	FALSE	99	1	1	0	0	99	99	99	99	99	99	99	99	99	99	1	0	99	0	99	2
Comapa	2	24	3167	0	1	1	0	1	60	1	FALSE	FALSE	FALSE	FALSE	FALSE	99	FALSE	FALSE	FALSE	TRUE	FALSE	99	1	0	99	0	99	99	99	99	99	99	99	99	99	99	1	0	99	4	sola	2
Comapa	2	24	3168	0	1	4	2	1	50	1	FALSE	FALSE	FALSE	TRUE	FALSE	99	FALSE	FALSE	FALSE	TRUE	FALSE	99	1	1	0	0	99	99	99	99	99	99	99	99	99	99	1	0	99	2	mama	2
Comapa	2	8	3169	0	1	0	3	1	27	1	FALSE	FALSE	FALSE	FALSE	FALSE	99	TRUE	FALSE	TRUE	TRUE	FALSE	99	6	1	0	0	99	99	99	99	99	99	99	99	99	99	1	0	99	0	99	1
Comapa	2	8	3173	0	1	3	0	1	43	1	FALSE	FALSE	FALSE	FALSE	FALSE	99	FALSE	FALSE	FALSE	TRUE	FALSE	99	5	1	0	0	99	99	99	99	99	99	99	99	99	99	1	0	99	0	99	2
Comapa	2	8	3177	0	1	3	2	1	20	1	FALSE	FALSE	FALSE	FALSE	FALSE	99	TRUE	FALSE	FALSE	FALSE	FALSE	99	3	1	0	0	99	99	99	99	99	99	99	99	99	99	1	0	99	0	99	1
Comapa	2	8	3179	0	1	1	0	1	53	1	FALSE	FALSE	FALSE	FALSE	FALSE	99	TRUE	FALSE	FALSE	TRUE	FALSE	99	3	1	0	0	99	99	99	99	99	99	99	99	99	99	1	0	99	2	el esposo	2
Comapa	2	8	3180	0	1	0	3	1	25	1	FALSE	FALSE	FALSE	FALSE	FALSE	99	TRUE	FALSE	FALSE	TRUE	FALSE	99	9	1	0	0	99	99	99	99	99	99	99	99	99	99	1	0	99	0	99	0
Comapa	2	8	3184	0	1	2	3	1	28	1	FALSE	FALSE	FALSE	FALSE	FALSE	99	TRUE	FALSE	FALSE	TRUE	FALSE	99	0	0	99	0	99	99	99	99	99	99	99	99	99	99	1	0	99	0	99	0
Comapa	2	8	3186	0	1	2	0	1	39	1	FALSE	FALSE	FALSE	FALSE	FALSE	99	FALSE	FALSE	FALSE	TRUE	FALSE	99	0	1	0	0	99	99	99	99	99	99	99	99	99	99	1	0	99	3	sola	2
Comapa	2	8	3190	0	1	2	2	1	32	1	FALSE	FALSE	FALSE	FALSE	FALSE	99	FALSE	FALSE	FALSE	TRUE	FALSE	99	3	0	99	0	99	99	99	99	99	99	99	99	99	99	1	0	99	0	99	1
Comapa	2	8	3191	0	1	2	1	1	33	1	FALSE	FALSE	FALSE	FALSE	FALSE	99	TRUE	FALSE	FALSE	TRUE	FALSE	99	4	0	99	0	99	99	99	99	99	99	99	99	99	99	1	2	99	0	99	1
Comapa	8	21	3194	0	77	0	0	1	54	0	FALSE	FALSE	FALSE	TRUE	FALSE	99	FALSE	FALSE	FALSE	FALSE	FALSE	99	99	1	0	0	99	99	99	99	77	99	99	99	99	99	1	0	99	3	sola	2
Comapa	8	21	3198	0	77	1	2	1	63	1	FALSE	FALSE	FALSE	FALSE	FALSE	99	TRUE	FALSE	FALSE	FALSE	FALSE	99	2	0	99	0	99	99	99	99	77	99	99	99	99	99	1	0	99	3	sola	2
Comapa	8	21	3205	0	77	3	1	1	40	1	FALSE	FALSE	FALSE	FALSE	FALSE	99	TRUE	FALSE	FALSE	TRUE	FALSE	99	2	1	2	0	99	99	99	99	77	99	99	99	99	99	1	0	99	0	99	2
Comapa	8	21	3206	0	77	4	2	1	39	1	FALSE	FALSE	FALSE	FALSE	FALSE	99	FALSE	FALSE	TRUE	FALSE	FALSE	99	3	0	99	0	99	99	99	99	77	99	99	99	99	99	1	0	99	0	99	0
Comapa	8	21	3207	0	77	5	3	1	40	1	FALSE	FALSE	FALSE	FALSE	FALSE	99	FALSE	FALSE	FALSE	TRUE	FALSE	99	1	1	0	0	99	99	99	99	77	99	99	99	99	99	1	0	99	0	99	1
Comapa	8	3	3223	0	1	1	1	1	21	1	FALSE	FALSE	FALSE	FALSE	FALSE	99	TRUE	FALSE	FALSE	TRUE	FALSE	99	1	0	0	0	99	99	99	99	99	99	99	99	99	99	1	0	99	0	99	2
Comapa	8	3	3229	0	1	2	1	1	28	1	FALSE	FALSE	FALSE	FALSE	FALSE	99	TRUE	FALSE	FALSE	TRUE	FALSE	99	6	0	99	0	99	99	99	99	99	99	99	99	99	99	1	0	99	0	99	2
Comapa	8	3	3232	0	1	3	1	1	34	1	FALSE	FALSE	FALSE	FALSE	FALSE	99	FALSE	FALSE	FALSE	TRUE	FALSE	99	2	1	2	0	99	99	99	99	99	99	99	99	99	99	1	0	99	0	99	2
Comapa	8	3	3235	0	1	1	0	1	55	1	FALSE	FALSE	FALSE	FALSE	FALSE	99	TRUE	FALSE	FALSE	TRUE	FALSE	99	0	1	0	0	99	99	99	99	99	99	99	99	99	99	1	0	99	0	99	2
Comapa	8	3	3236	0	1	2	3	1	33	1	FALSE	FALSE	FALSE	FALSE	FALSE	99	FALSE	FALSE	TRUE	TRUE	FALSE	99	2	1	4	0	99	99	99	99	99	99	99	99	99	99	1	0	99	0	99	1
Comapa	8	3	3238	0	1	1	1	1	44	1	FALSE	FALSE	FALSE	FALSE	FALSE	99	TRUE	FALSE	FALSE	TRUE	FALSE	99	4	1	0	0	99	99	99	99	99	99	99	99	99	99	1	0	99	0	99	2
Comapa	8	6	3253	0	1	2	1	1	28	1	FALSE	FALSE	FALSE	FALSE	FALSE	99	FALSE	FALSE	FALSE	TRUE	FALSE	99	2	0	0	0	99	99	99	99	99	99	99	99	99	99	1	0	99	0	99	2
Comapa	8	6	3254	0	1	2	1	1	39	0	FALSE	FALSE	FALSE	TRUE	FALSE	99	FALSE	FALSE	FALSE	FALSE	FALSE	99	0	0	0	0	99	99	99	99	99	99	99	99	99	99	1	0	99	0	99	2
Comapa	8	7	3268	0	1	3	1	1	23	1	FALSE	FALSE	FALSE	FALSE	FALSE	99	FALSE	FALSE	FALSE	TRUE	FALSE	99	3	1	0	0	99	99	99	99	99	99	99	99	99	99	1	0	99	2	mama	1
Comapa	8	7	3269	0	1	1	1	1	52	1	FALSE	FALSE	FALSE	FALSE	FALSE	99	TRUE	FALSE	FALSE	FALSE	FALSE	99	0	1	0	0	99	99	99	99	99	99	99	99	99	99	1	0	99	0	99	2
Comapa	8	7	3272	0	1	0	1	1	57	1	FALSE	TRUE	FALSE	TRUE	FALSE	99	FALSE	FALSE	FALSE	TRUE	FALSE	99	0	0	99	0	99	99	99	99	99	99	99	99	99	99	1	0	99	0	99	2
Comapa	8	7	3281	0	1	3	2	1	37	1	FALSE	FALSE	FALSE	TRUE	FALSE	99	TRUE	FALSE	FALSE	TRUE	FALSE	99	4	1	0	0	99	99	99	99	99	99	99	99	99	99	1	0	99	0	99	0
Comapa	8	7	3287	0	1	2	3	1	35	1	FALSE	FALSE	FALSE	FALSE	FALSE	99	TRUE	FALSE	FALSE	TRUE	FALSE	99	6	0	0	0	99	99	99	99	99	99	99	99	99	99	1	0	99	0	99	1
Comapa	8	7	3288	0	1	1	2	1	35	1	FALSE	FALSE	FALSE	FALSE	FALSE	99	TRUE	FALSE	FALSE	TRUE	FALSE	99	1	1	0	0	99	99	99	99	99	99	99	99	99	99	1	0	99	0	99	2
Comapa	8	9	3294	0	1	2	0	1	32	1	FALSE	FALSE	FALSE	FALSE	FALSE	99	TRUE	FALSE	FALSE	TRUE	FALSE	99	1	1	0	0	99	99	99	99	99	99	99	99	99	99	1	0	99	0	99	2
Comapa	8	9	3295	0	1	1	0	1	50	1	FALSE	FALSE	FALSE	FALSE	FALSE	99	TRUE	FALSE	FALSE	FALSE	FALSE	99	3	0	0	0	99	99	99	99	99	99	99	99	99	99	1	0	99	0	99	2
Comapa	8	9	3296	0	1	2	0	1	49	1	FALSE	FALSE	FALSE	FALSE	FALSE	99	TRUE	FALSE	FALSE	TRUE	FALSE	99	2	1	0	0	99	99	99	99	99	99	99	99	99	99	1	3	99	0	99	2
Comapa	2	10	3313	0	1	1	0	1	39	0	FALSE	FALSE	FALSE	TRUE	FALSE	99	FALSE	FALSE	FALSE	FALSE	FALSE	99	0	1	0	0	99	99	99	99	99	99	99	99	99	99	1	0	99	4	sola	2
Comapa	2	10	3315	0	1	2	1	1	30	1	FALSE	FALSE	FALSE	FALSE	FALSE	99	FALSE	FALSE	FALSE	TRUE	FALSE	99	0	0	99	0	99	99	99	99	99	99	99	99	99	99	1	0	99	0	99	2
Comapa	2	10	3317	0	1	2	0	1	32	1	FALSE	FALSE	FALSE	FALSE	FALSE	99	TRUE	FALSE	FALSE	TRUE	FALSE	99	5	0	99	0	99	99	99	99	99	99	99	99	99	99	1	0	99	0	99	2
Comapa	2	10	3318	0	1	0	2	1	20	1	FALSE	FALSE	FALSE	FALSE	FALSE	99	FALSE	FALSE	FALSE	TRUE	FALSE	99	3	1	0	0	99	99	99	99	99	99	99	99	99	99	1	0	99	0	99	1
Comapa	2	10	3327	0	1	2	1	1	43	1	FALSE	FALSE	FALSE	FALSE	FALSE	99	TRUE	FALSE	FALSE	TRUE	FALSE	99	10	1	0	0	99	99	99	99	99	99	99	99	99	99	1	0	99	0	99	2
Comapa	2	10	3329	0	1	0	0	1	52	1	FALSE	FALSE	FALSE	FALSE	FALSE	99	TRUE	FALSE	FALSE	FALSE	FALSE	99	0	1	0	0	99	99	99	99	99	99	99	99	99	99	1	0	99	4	ella misma	2
Comapa	2	10	3330	0	1	3	1	1	39	1	FALSE	FALSE	FALSE	FALSE	FALSE	99	FALSE	FALSE	TRUE	TRUE	FALSE	99	0	1	0	0	99	99	99	99	99	99	99	99	99	99	1	0	99	0	99	1
Comapa	2	10	3331	0	1	3	1	1	35	1	FALSE	FALSE	FALSE	FALSE	FALSE	99	FALSE	FALSE	TRUE	TRUE	FALSE	99	3	0	0	0	99	99	99	99	99	99	99	99	99	99	1	0	99	0	99	1
Comapa	2	10	3332	0	1	3	1	1	33	1	FALSE	FALSE	FALSE	FALSE	FALSE	99	TRUE	FALSE	FALSE	TRUE	FALSE	99	2	1	0	0	99	99	99	99	99	99	99	99	99	99	1	0	99	0	99	1
Comapa	2	10	3334	0	1	0	0	1	45	1	FALSE	FALSE	FALSE	FALSE	FALSE	99	FALSE	FALSE	FALSE	TRUE	FALSE	99	3	0	99	0	99	99	99	99	99	99	99	99	99	99	1	0	99	0	99	2
Comapa	6	19	3342	0	1	0	2	1	22	1	FALSE	FALSE	FALSE	FALSE	FALSE	99	FALSE	FALSE	TRUE	TRUE	FALSE	99	4	0	0	0	99	99	99	99	99	99	99	99	99	99	1	0	99	0	99	1
Comapa	6	19	3344	0	1	3	0	1	31	1	FALSE	FALSE	FALSE	FALSE	FALSE	99	TRUE	FALSE	FALSE	TRUE	FALSE	99	0	0	99	0	99	99	99	99	99	99	99	99	99	99	1	0	99	0	99	2
Comapa	6	19	3350	0	1	1	0	1	28	1	FALSE	FALSE	FALSE	FALSE	FALSE	99	TRUE	FALSE	FALSE	TRUE	FALSE	99	3	0	99	0	99	99	99	99	99	99	99	99	99	99	1	0	99	0	99	2
Comapa	6	19	3358	0	1	1	2	1	27	1	FALSE	FALSE	FALSE	FALSE	FALSE	99	TRUE	FALSE	FALSE	TRUE	FALSE	99	0	0	99	0	99	99	99	99	99	99	99	99	99	99	1	0	99	0	99	1
Comapa	2	20	3369	0	1	3	1	1	34	1	FALSE	FALSE	FALSE	FALSE	FALSE	99	TRUE	FALSE	FALSE	TRUE	FALSE	99	0	0	0	0	99	99	99	99	99	99	99	99	99	99	1	0	99	0	99	1
Comapa	2	20	3370	0	1	2	0	1	47	1	FALSE	FALSE	FALSE	FALSE	FALSE	99	TRUE	FALSE	FALSE	TRUE	FALSE	99	0	1	0	0	99	99	99	99	99	99	99	99	99	99	1	0	99	0	99	2
Comapa	2	20	3373	0	1	3	3	1	34	1	FALSE	FALSE	FALSE	FALSE	FALSE	99	FALSE	FALSE	FALSE	FALSE	TRUE	consulta	3	1	2	0	99	99	99	99	99	99	99	99	99	99	1	0	99	4	sola	0
Comapa	2	20	3376	0	1	1	2	1	35	1	FALSE	FALSE	FALSE	FALSE	FALSE	99	TRUE	FALSE	FALSE	TRUE	TRUE	consultas	9	1	0	0	99	99	99	99	99	99	99	99	99	99	1	0	99	0	99	1
Comapa	2	20	3377	0	1	0	1	1	55	1	FALSE	FALSE	FALSE	FALSE	FALSE	99	TRUE	FALSE	FALSE	FALSE	FALSE	99	0	0	0	0	99	99	99	99	99	99	99	99	99	99	1	0	99	0	99	2
Comapa	2	20	3380	0	1	1	1	1	50	1	FALSE	FALSE	FALSE	FALSE	FALSE	99	FALSE	FALSE	TRUE	TRUE	FALSE	99	1	0	0	0	99	99	99	99	99	99	99	99	99	99	1	0	99	3	su esposo	2
Comapa	2	20	3381	0	1	3	3	1	30	1	FALSE	FALSE	FALSE	FALSE	FALSE	99	FALSE	FALSE	FALSE	TRUE	FALSE	99	1	1	1	0	99	99	99	99	99	99	99	99	99	99	1	0	99	0	99	2
Comapa	6	25	3388	0	1	0	2	1	21	1	FALSE	FALSE	FALSE	FALSE	FALSE	99	TRUE	FALSE	TRUE	TRUE	FALSE	99	3	1	0	0	99	99	99	99	99	99	99	99	99	99	1	0	99	0	99	0
Comapa	6	25	3389	0	1	2	0	1	46	1	FALSE	FALSE	FALSE	FALSE	FALSE	99	FALSE	FALSE	FALSE	TRUE	FALSE	99	0	0	99	0	99	99	99	99	99	99	99	99	99	99	1	0	99	0	99	2
Comapa	6	25	3392	0	1	1	0	1	45	1	FALSE	FALSE	FALSE	FALSE	FALSE	99	TRUE	FALSE	FALSE	FALSE	FALSE	99	1	0	0	0	99	99	99	99	99	99	99	99	99	99	1	0	99	0	99	2
Comapa	6	25	3398	0	1	0	2	1	23	1	FALSE	FALSE	FALSE	FALSE	FALSE	99	FALSE	FALSE	FALSE	TRUE	FALSE	99	1	0	99	0	99	99	99	99	99	99	99	99	99	99	1	0	99	1	99	1
Comapa	6	25	3406	0	1	0	1	1	26	0	FALSE	FALSE	FALSE	FALSE	TRUE	hay en santa barbara	FALSE	FALSE	FALSE	FALSE	FALSE	99	99	0	99	0	99	99	99	99	99	99	99	99	99	99	1	0	99	0	99	0
Comapa	8	2	3413	0	77	1	0	1	37	1	FALSE	FALSE	FALSE	FALSE	FALSE	99	FALSE	FALSE	TRUE	FALSE	FALSE	99	0	1	0	0	99	99	99	99	77	99	99	99	99	99	1	0	99	0	99	2
Comapa	8	2	3419	0	77	0	0	1	50	0	FALSE	FALSE	TRUE	FALSE	FALSE	99	FALSE	FALSE	FALSE	FALSE	FALSE	99	99	0	99	0	99	99	99	99	77	2	99	99	99	99	1	0	99	0	99	2
Comapa	8	2	3424	0	77	2	1	1	31	1	FALSE	FALSE	FALSE	FALSE	FALSE	99	FALSE	FALSE	FALSE	TRUE	FALSE	99	1	1	0	0	99	99	99	99	77	99	99	99	99	99	1	0	99	0	99	2
Comapa	6	30	3509	1	1	3	0	1	30	1	FALSE	FALSE	FALSE	FALSE	FALSE	99	FALSE	FALSE	FALSE	TRUE	FALSE	99	2	0	0	0	99	99	99	99	99	99	99	99	99	99	1	0	99	0	99	2
Comapa	6	30	3522	1	1	1	0	1	45	1	FALSE	FALSE	FALSE	FALSE	FALSE	99	TRUE	FALSE	FALSE	FALSE	FALSE	99	1	0	0	0	99	99	99	99	99	99	99	99	99	99	1	0	99	0	99	2
Comapa	2	4	3528	1	1	3	0	1	37	1	FALSE	FALSE	FALSE	FALSE	FALSE	99	FALSE	FALSE	FALSE	TRUE	FALSE	99	3	0	99	0	99	99	99	99	99	99	99	99	99	99	1	0	99	0	99	2
Comapa	2	4	3529	1	1	2	1	1	30	1	FALSE	FALSE	FALSE	FALSE	FALSE	99	FALSE	FALSE	FALSE	TRUE	FALSE	99	3	1	0	0	99	99	99	99	99	99	99	99	99	2	1	0	99	0	99	1
Comapa	8	1	3605	1	1	0	1	1	35	1	FALSE	FALSE	FALSE	FALSE	FALSE	99	TRUE	FALSE	FALSE	FALSE	FALSE	99	1	0	99	0	99	99	99	99	99	99	99	99	99	99	1	0	99	0	99	2
Comapa	8	1	3612	1	1	3	2	1	31	1	FALSE	FALSE	FALSE	FALSE	FALSE	99	FALSE	FALSE	TRUE	TRUE	FALSE	99	3	0	0	0	99	99	99	99	99	99	99	99	99	99	1	0	99	0	99	1
Comapa	8	1	3617	1	1	1	2	1	23	1	FALSE	FALSE	FALSE	FALSE	FALSE	99	FALSE	FALSE	TRUE	TRUE	FALSE	99	4	0	0	0	99	99	99	99	99	99	99	99	99	99	1	0	99	0	99	1
Comapa	8	1	3619	1	1	2	1	1	27	1	FALSE	FALSE	FALSE	FALSE	FALSE	99	FALSE	FALSE	TRUE	TRUE	FALSE	99	2	0	0	0	99	99	99	99	99	99	99	99	99	99	1	0	99	0	99	2
Comapa	2	17	3636	1	1	3	2	1	32	1	FALSE	FALSE	FALSE	FALSE	FALSE	99	FALSE	FALSE	TRUE	TRUE	FALSE	99	6	1	0	0	99	99	99	99	99	99	99	99	99	99	1	0	99	0	99	1
Comapa	2	24	3653B	1	1	1	3	1	30	1	FALSE	FALSE	FALSE	FALSE	FALSE	99	FALSE	FALSE	FALSE	TRUE	FALSE	99	3	1	0	0	99	99	99	99	99	99	99	99	99	99	1	0	99	0	99	1
Comapa	2	24	3659	1	1	0	1	1	22	1	FALSE	FALSE	FALSE	FALSE	FALSE	99	TRUE	FALSE	FALSE	TRUE	TRUE	contol embarazo	20	1	3	0	99	99	99	99	99	99	99	99	99	99	1	0	99	0	99	1
Comapa	2	8	3680	1	1	1	2	1	28	1	FALSE	FALSE	FALSE	FALSE	FALSE	99	FALSE	FALSE	FALSE	TRUE	FALSE	99	3	1	1	0	99	99	99	99	99	99	99	99	99	99	1	0	99	0	99	0
Comapa	8	3	3718b	1	1	0	2	1	21	1	FALSE	FALSE	FALSE	FALSE	FALSE	99	TRUE	FALSE	FALSE	TRUE	FALSE	99	6	0	0	0	99	99	99	99	99	99	99	99	99	99	1	0	99	0	99	0
Comapa	8	3	3726	1	1	3	1	1	54	1	FALSE	FALSE	FALSE	FALSE	FALSE	99	TRUE	FALSE	FALSE	TRUE	FALSE	99	8	1	1	0	99	99	99	99	99	99	99	99	99	99	1	0	99	0	99	2
Comapa	8	6	3742	1	1	3	2	1	35	1	FALSE	FALSE	FALSE	FALSE	FALSE	99	FALSE	FALSE	FALSE	TRUE	FALSE	99	2	0	99	0	99	99	99	99	99	99	99	99	99	99	1	0	99	0	99	0
Comapa	8	6	3744	1	1	1	0	1	52	1	FALSE	FALSE	FALSE	FALSE	FALSE	99	TRUE	FALSE	FALSE	FALSE	FALSE	99	2	1	0	0	99	99	99	99	99	99	99	99	99	99	1	0	99	0	99	2
Comapa	8	6	3749	1	1	1	2	1	32	1	FALSE	FALSE	FALSE	FALSE	FALSE	99	TRUE	FALSE	FALSE	TRUE	FALSE	99	2	1	0	0	99	99	99	99	99	99	99	99	99	99	1	0	99	0	99	1
Comapa	8	6	3751	1	1	2	2	1	32	1	FALSE	FALSE	FALSE	FALSE	FALSE	99	TRUE	FALSE	TRUE	TRUE	FALSE	99	0	0	0	0	99	99	99	99	99	99	99	99	99	99	1	0	99	0	99	1
Comapa	8	6	3756	1	1	3	1	1	44	1	FALSE	FALSE	FALSE	FALSE	FALSE	99	FALSE	FALSE	TRUE	TRUE	FALSE	99	0	0	0	0	99	99	99	99	99	99	99	99	99	99	1	0	99	0	99	1
Comapa	8	6	3758	1	1	3	4	1	39	1	FALSE	FALSE	FALSE	FALSE	FALSE	99	FALSE	FALSE	FALSE	TRUE	FALSE	99	1	1	0	0	99	99	99	99	99	99	99	99	99	99	1	0	99	0	99	0
Comapa	8	6	3761	1	1	2	1	1	27	1	FALSE	FALSE	FALSE	FALSE	TRUE	regular	TRUE	FALSE	FALSE	TRUE	FALSE	99	7	1	1	0	99	99	99	99	99	99	99	99	99	99	1	2	mama	0	99	2
Comapa	8	7	3770	1	1	2	1	1	38	1	FALSE	FALSE	FALSE	TRUE	FALSE	99	FALSE	FALSE	FALSE	TRUE	FALSE	99	0	0	99	0	99	99	99	99	99	99	99	99	99	99	1	0	99	0	99	2
Comapa	8	7	3772	1	1	1	1	1	57	1	FALSE	FALSE	FALSE	FALSE	FALSE	99	TRUE	FALSE	FALSE	TRUE	FALSE	99	0	1	0	0	99	99	99	99	99	99	99	99	99	99	1	0	99	0	99	2
Comapa	8	7	3773	1	1	4	2	1	33	1	FALSE	FALSE	FALSE	TRUE	TRUE	lo rega??an	FALSE	FALSE	FALSE	TRUE	FALSE	99	4	0	99	0	99	99	99	99	99	99	99	99	99	99	1	0	99	0	99	1
Comapa	8	7	3778	1	1	2	0	1	31	1	FALSE	FALSE	FALSE	FALSE	FALSE	99	FALSE	FALSE	FALSE	FALSE	TRUE	piquetes	0	0	99	0	99	99	99	99	99	99	99	99	99	99	1	0	99	0	99	2
Comapa	8	7	3778	1	1	1	1	1	64	1	FALSE	FALSE	FALSE	FALSE	FALSE	99	FALSE	FALSE	FALSE	TRUE	FALSE	99	3	0	0	0	99	99	99	99	99	99	99	99	99	99	1	0	99	0	99	2
Comapa	8	7	3779	1	1	1	2	1	29	1	FALSE	FALSE	FALSE	FALSE	FALSE	99	FALSE	FALSE	FALSE	TRUE	FALSE	99	2	1	1	0	99	99	99	99	99	99	99	99	99	99	1	0	99	0	99	1
Comapa	8	9	3792	1	1	2	1	1	37	1	FALSE	FALSE	FALSE	FALSE	FALSE	99	FALSE	FALSE	FALSE	TRUE	FALSE	99	3	0	99	0	99	99	99	99	99	99	99	99	99	99	1	0	99	4	sola	2
Comapa	8	9	3793	1	1	2	2	1	37	1	FALSE	FALSE	FALSE	FALSE	FALSE	99	FALSE	FALSE	FALSE	TRUE	FALSE	99	5	1	0	0	99	99	99	99	99	99	99	99	99	99	1	0	99	0	99	1
Comapa	8	9	3798	1	1	2	1	1	29	1	FALSE	FALSE	FALSE	FALSE	FALSE	99	TRUE	FALSE	FALSE	FALSE	FALSE	99	2	0	0	0	99	99	99	99	99	99	99	99	99	99	1	0	99	0	99	1
Comapa	8	9	3809	1	1	3	0	1	34	1	FALSE	FALSE	FALSE	FALSE	FALSE	99	FALSE	FALSE	FALSE	TRUE	TRUE	aborto	0	1	0	0	99	99	99	99	99	99	99	99	99	99	1	0	99	0	99	2
Comapa	8	9	3812	1	1	2	0	1	34	1	FALSE	FALSE	FALSE	FALSE	FALSE	99	FALSE	FALSE	FALSE	TRUE	FALSE	99	1	1	0	0	99	99	99	99	99	99	99	99	99	99	1	0	99	4	sola	2
Comapa	2	10	3818	1	1	3	2	1	50	1	FALSE	FALSE	FALSE	FALSE	FALSE	99	TRUE	FALSE	FALSE	TRUE	FALSE	99	2	1	1	0	99	99	99	99	99	99	99	99	99	99	1	0	99	0	99	2
Comapa	2	10	3819	1	1	2	0	1	39	0	FALSE	FALSE	FALSE	FALSE	TRUE	tardan mucho en atender	FALSE	FALSE	FALSE	FALSE	FALSE	99	99	1	0	0	99	99	99	99	99	99	99	99	99	99	1	0	99	0	99	2
Comapa	2	10	3821	1	1	2	0	1	38	1	FALSE	FALSE	FALSE	FALSE	FALSE	99	FALSE	FALSE	FALSE	TRUE	FALSE	99	0	1	0	0	99	99	99	99	99	99	99	99	99	99	1	0	99	0	99	2
Comapa	2	10	3822	1	1	1	1	1	38	1	FALSE	FALSE	FALSE	FALSE	FALSE	99	TRUE	FALSE	FALSE	TRUE	FALSE	99	6	0	99	0	99	99	99	99	99	99	99	99	99	99	1	0	99	0	99	2
Comapa	2	10	3826	1	1	2	0	1	37	1	FALSE	FALSE	FALSE	FALSE	FALSE	99	FALSE	FALSE	FALSE	TRUE	FALSE	99	2	0	0	0	99	99	99	99	99	99	99	99	99	99	1	0	99	1	99	2
Comapa	6	19	3849	1	1	1	1	1	29	1	FALSE	FALSE	FALSE	FALSE	FALSE	99	TRUE	FALSE	FALSE	TRUE	FALSE	99	3	0	0	0	99	99	99	99	99	99	99	99	99	99	1	0	99	0	99	1
Comapa	6	19	3853	1	1	2	1	1	28	1	FALSE	FALSE	FALSE	FALSE	FALSE	99	FALSE	FALSE	FALSE	TRUE	FALSE	99	1	1	0	0	99	99	99	99	99	99	99	99	99	99	1	0	99	0	99	1
Comapa	6	19	3854	1	1	1	2	1	32	1	FALSE	FALSE	FALSE	FALSE	FALSE	99	TRUE	FALSE	FALSE	TRUE	FALSE	99	8	0	99	0	99	99	99	99	99	99	99	99	99	99	1	0	99	0	99	1
Comapa	2	20	3877	1	1	4	0	1	36	1	FALSE	FALSE	FALSE	FALSE	FALSE	99	TRUE	FALSE	FALSE	TRUE	FALSE	99	1	1	0	0	99	99	99	99	99	99	99	99	99	99	1	0	99	2	la suegra	2
Comapa	6	25	3895	1	1	0	2	1	24	1	FALSE	FALSE	FALSE	FALSE	FALSE	99	FALSE	FALSE	FALSE	FALSE	TRUE	su esposo se lesiono	5	1	0	0	99	99	99	99	99	99	99	99	99	99	1	0	99	0	99	1
Comapa	6	25	3895B	1	1	1	0	1	51	1	FALSE	FALSE	FALSE	FALSE	FALSE	99	TRUE	FALSE	FALSE	TRUE	FALSE	99	5	0	99	0	99	99	99	99	99	99	99	99	99	99	1	0	99	0	99	2
Comapa	6	25	3906	1	1	1	3	1	25	1	FALSE	FALSE	FALSE	FALSE	FALSE	99	TRUE	FALSE	FALSE	TRUE	FALSE	99	3	0	99	0	99	99	99	99	99	99	99	99	99	99	1	0	99	0	99	1
Comapa	8	2	3920	1	1	2	3	1	36	1	FALSE	FALSE	FALSE	FALSE	FALSE	99	FALSE	FALSE	TRUE	FALSE	FALSE	99	6	0	0	0	99	99	99	99	99	99	99	99	99	99	1	0	99	0	99	1
Comapa	2	16	3055	0	1	1	0	0	57	1	FALSE	FALSE	FALSE	FALSE	FALSE	99	TRUE	FALSE	FALSE	FALSE	FALSE	99	0	0	0	0	99	99	99	99	99	99	99	99	99	99	1	0	99	0	99	2
Comapa	8	1	3100	0	1	1	0	0	64	1	FALSE	FALSE	FALSE	TRUE	FALSE	99	FALSE	FALSE	FALSE	TRUE	FALSE	99	0	0	99	0	99	99	99	99	99	99	99	99	99	99	1	0	99	0	99	2
Comapa	2	17	3121	0	1	2	1	0	61	1	FALSE	FALSE	FALSE	FALSE	FALSE	99	TRUE	FALSE	FALSE	TRUE	FALSE	99	2	1	1	0	99	99	99	99	99	99	99	99	99	99	1	0	99	0	99	2
Comapa	2	24	3156	0	1	1	1	0	54	1	FALSE	FALSE	FALSE	FALSE	FALSE	99	TRUE	FALSE	FALSE	TRUE	FALSE	99	5	1	0	0	99	99	99	99	99	99	99	99	99	99	1	0	99	0	99	2
Comapa	2	8	3181	0	1	2	0	0	60	1	FALSE	FALSE	FALSE	FALSE	FALSE	99	TRUE	FALSE	FALSE	FALSE	FALSE	99	2	1	1	0	99	99	99	99	99	99	99	99	99	99	1	0	99	4	sola	2
Comapa	2	8	3187	0	1	2	0	0	57	1	FALSE	FALSE	FALSE	FALSE	FALSE	99	TRUE	FALSE	FALSE	TRUE	FALSE	99	10	1	0	0	99	99	99	99	99	99	99	99	99	99	1	0	99	0	99	2
Comapa	8	21	3193	0	77	0	0	0	71	1	FALSE	FALSE	FALSE	FALSE	FALSE	99	TRUE	FALSE	FALSE	FALSE	FALSE	99	1	0	99	0	99	99	99	99	77	99	99	99	99	99	1	0	99	0	99	2
Comapa	8	21	3199	0	77	2	0	0	49	1	FALSE	FALSE	FALSE	FALSE	FALSE	99	FALSE	FALSE	FALSE	TRUE	FALSE	99	0	0	99	0	99	99	99	99	77	99	99	99	99	99	1	0	99	0	99	2
Comapa	8	21	3214	0	77	0	0	0	51	1	FALSE	FALSE	FALSE	FALSE	FALSE	99	TRUE	FALSE	FALSE	FALSE	FALSE	99	2	0	99	0	99	99	99	99	77	99	99	99	99	99	1	0	99	4	sola	2
Comapa	8	3	3234	0	1	3	0	0	46	1	FALSE	FALSE	FALSE	FALSE	FALSE	99	TRUE	FALSE	FALSE	TRUE	FALSE	99	8	1	0	0	99	99	99	99	99	99	99	99	99	99	1	0	99	0	99	2
Comapa	6	19	3348	0	0	0	0	0	75	0	FALSE	TRUE	FALSE	FALSE	FALSE	99	FALSE	FALSE	FALSE	FALSE	FALSE	99	99	1	2	0	99	99	99	99	99	99	99	99	99	99	1	0	99	0	99	2
Comapa	6	19	3357	0	1	2	0	0	65	1	FALSE	FALSE	FALSE	FALSE	FALSE	99	TRUE	FALSE	FALSE	FALSE	FALSE	99	1	1	4	0	99	99	99	99	99	99	99	99	99	99	1	0	99	0	99	2
Comapa	6	19	3359	0	0	0	0	0	68	1	FALSE	FALSE	FALSE	FALSE	FALSE	99	TRUE	FALSE	FALSE	FALSE	FALSE	99	4	0	99	0	99	99	99	99	99	99	99	99	99	99	1	0	99	0	99	2
Comapa	6	25	3401	0	0	0	0	0	52	1	FALSE	FALSE	FALSE	FALSE	FALSE	99	TRUE	FALSE	FALSE	FALSE	FALSE	99	5	0	99	0	99	99	99	99	99	99	99	99	99	99	1	0	99	0	99	2
Comapa	8	2	3421	0	77	1	0	0	55	1	FALSE	FALSE	FALSE	FALSE	FALSE	99	TRUE	FALSE	FALSE	FALSE	FALSE	99	0	1	1	0	99	99	99	99	77	99	99	99	99	99	1	0	99	0	99	2
Comapa	6	30	3505	1	1	1	0	0	65	1	FALSE	FALSE	FALSE	FALSE	FALSE	99	TRUE	FALSE	FALSE	TRUE	FALSE	99	3	1	0	0	99	99	99	99	99	99	99	99	99	99	1	0	99	0	99	2
Comapa	2	4	3536	1	1	1	0	0	48	1	FALSE	FALSE	FALSE	FALSE	FALSE	99	TRUE	FALSE	FALSE	TRUE	FALSE	99	6	1	2	0	99	99	99	99	99	99	99	99	99	99	1	0	99	0	99	2
Comapa	8	28	3574	1	1	1	0	0	46	1	FALSE	FALSE	FALSE	FALSE	FALSE	99	TRUE	FALSE	FALSE	TRUE	FALSE	99	0	0	99	0	99	99	99	99	99	99	99	99	99	99	1	0	99	4	sola	2
Comapa	8	6	3757	1	1	2	0	0	46	1	FALSE	FALSE	FALSE	FALSE	TRUE	regular	TRUE	FALSE	FALSE	TRUE	FALSE	99	0	1	0	0	99	99	99	99	99	99	99	99	99	99	1	0	99	0	99	2
Comapa	2	10	3829	1	1	2	1	0	45	1	FALSE	FALSE	FALSE	FALSE	FALSE	99	TRUE	FALSE	TRUE	TRUE	FALSE	99	3	0	0	0	99	99	99	99	99	99	99	99	99	99	1	0	99	0	99	1
Comapa	2	20	3865	1	1	1	0	0	50	1	FALSE	FALSE	FALSE	FALSE	FALSE	99	TRUE	FALSE	FALSE	FALSE	FALSE	99	1	0	0	0	99	99	99	99	99	99	99	99	99	99	1	0	99	0	99	2
Comapa	6	30	3022	0	1	0	0	2	43	0	FALSE	TRUE	FALSE	FALSE	FALSE	99	FALSE	FALSE	FALSE	FALSE	FALSE	99	0	1	0	1	0	0	1	99	99	2	99	2	0	2	1	4	99	3	ella no sabe	2
Comapa	6	30	3502	1	1	2	1	3	38	1	FALSE	FALSE	FALSE	FALSE	FALSE	99	FALSE	FALSE	TRUE	TRUE	FALSE	99	6	0	0	1	0	0	1	0	99	2	hospital de cuilapa	0	99	0	0	99	99	99	99	99
Comapa	2	24	3154	0	1	1	2	2	34	1	FALSE	FALSE	FALSE	FALSE	FALSE	99	TRUE	FALSE	FALSE	TRUE	FALSE	99	2	0	0	1	0	0	1	0	99	2	igss	0	99	0	0	99	99	99	99	99
Comapa	6	30	3519	1	1	1	1	1	28	1	FALSE	FALSE	FALSE	FALSE	FALSE	99	FALSE	FALSE	TRUE	TRUE	FALSE	99	4	1	0	1	0	0	1	0	99	2	hospital de jalpatagua	0	99	1	0	99	99	99	99	99
Comapa	8	21	3210	0	77	3	3	2	42	0	FALSE	TRUE	FALSE	FALSE	FALSE	99	FALSE	FALSE	FALSE	FALSE	FALSE	99	99	0	0	0	0	0	99	99	77	99	99	99	99	99	1	0	99	0	99	2
Comapa	2	24	3146	0	1	0	0	1	28	1	FALSE	FALSE	FALSE	FALSE	FALSE	99	TRUE	FALSE	FALSE	FALSE	FALSE	99	0	0	0	0	0	0	99	99	99	99	99	99	99	99	0	99	99	99	99	99
Comapa	6	30	3001	0	1	0	0	1	48	1	FALSE	FALSE	FALSE	FALSE	FALSE	99	TRUE	FALSE	FALSE	TRUE	FALSE	99	1	0	99	1	99	0	1	0	99	2	iggs zona 6	0	99	2	0	99	99	99	99	99
Comapa	6	19	3340	0	1	0	1	1	25	1	FALSE	FALSE	FALSE	FALSE	FALSE	99	TRUE	FALSE	TRUE	TRUE	FALSE	99	5	1	0	1	0	1	99	99	99	1	99	0	99	1	0	99	99	99	99	99
Comapa	6	30	3517	1	1	2	0	1	36	1	FALSE	FALSE	FALSE	FALSE	FALSE	99	TRUE	FALSE	FALSE	TRUE	FALSE	99	1	1	0	1	0	1	99	0	99	1	99	0	99	2	0	99	99	99	99	99
Comapa	6	19	3840	1	1	2	0	1	33	1	FALSE	FALSE	FALSE	FALSE	FALSE	99	TRUE	FALSE	TRUE	TRUE	FALSE	99	1	1	0	1	0	1	1	0	99	2	cuilapa	0	99	2	0	99	99	99	99	99
Comapa	8	9	3276	0	1	0	2	2	32	1	FALSE	FALSE	FALSE	TRUE	FALSE	99	TRUE	FALSE	FALSE	TRUE	FALSE	99	3	1	1	1	1	1	99	99	99	1	99	0	99	2	1	0	99	4	sola	2
Comapa	6	30	3021	0	1	1	2	1	24	1	FALSE	FALSE	FALSE	FALSE	FALSE	99	TRUE	FALSE	FALSE	FALSE	FALSE	99	2	1	0	1	1	1	99	99	99	0	99	0	99	1	0	99	99	99	99	99
Comapa	2	4	3035	0	1	0	2	1	27	1	FALSE	FALSE	FALSE	FALSE	FALSE	99	FALSE	FALSE	TRUE	TRUE	FALSE	99	4	1	0	1	1	1	99	99	99	0	99	0	99	1	0	99	99	99	99	99
Comapa	2	10	3325	0	1	0	2	1	23	1	FALSE	FALSE	FALSE	FALSE	FALSE	99	FALSE	FALSE	FALSE	FALSE	TRUE	control embarazo	99	1	2	1	1	1	99	99	99	0	99	0	99	0	0	99	99	99	99	99
Comapa	2	16	3062	0	1	0	3	1	24	1	FALSE	FALSE	FALSE	FALSE	FALSE	99	FALSE	FALSE	FALSE	FALSE	TRUE	control ni??o	2	1	0	1	1	1	99	99	99	0	99	0	99	2	0	99	99	99	99	99
Comapa	8	9	3305	0	1	2	1	3	23	1	FALSE	FALSE	FALSE	FALSE	FALSE	99	TRUE	FALSE	FALSE	FALSE	FALSE	99	3	0	99	1	99	1	99	99	99	1	99	0	99	1	0	99	99	99	99	99
Comapa	8	7	3265	0	1	1	1	2	19	1	FALSE	FALSE	FALSE	FALSE	FALSE	99	FALSE	FALSE	FALSE	TRUE	FALSE	99	9	1	0	1	99	1	99	99	99	1	99	1	99	0	0	99	99	99	99	99
Comapa	8	9	3301	0	1	0	3	2	28	1	FALSE	FALSE	FALSE	FALSE	FALSE	99	FALSE	FALSE	FALSE	TRUE	FALSE	99	3	1	0	1	99	1	99	99	99	1	99	0	99	1	0	99	99	99	99	99
Comapa	6	25	3397	0	1	3	1	2	19	1	FALSE	FALSE	FALSE	FALSE	FALSE	99	FALSE	FALSE	FALSE	TRUE	FALSE	99	7	1	1	1	99	1	99	99	99	1	99	0	99	0	0	99	99	99	99	99
Comapa	6	30	3501	1	1	3	0	2	37	0	TRUE	FALSE	FALSE	FALSE	FALSE	99	FALSE	FALSE	FALSE	FALSE	FALSE	99	0	1	0	1	99	1	99	0	99	1	99	0	99	2	0	99	99	99	99	99
Comapa	2	24	3656	1	1	3	3	2	20	1	FALSE	FALSE	FALSE	FALSE	FALSE	99	TRUE	FALSE	FALSE	TRUE	TRUE	control de embarazo	99	1	0	1	99	1	99	99	99	1	99	1	99	1	0	99	99	99	99	99
Comapa	2	8	3170	0	1	0	1	1	30	1	FALSE	FALSE	FALSE	FALSE	FALSE	99	FALSE	FALSE	FALSE	TRUE	FALSE	99	5	1	0	1	99	1	99	99	99	1	99	1	99	1	0	99	99	99	99	99
Comapa	8	21	3215	0	77	1	1	1	22	1	FALSE	FALSE	FALSE	FALSE	FALSE	99	FALSE	FALSE	FALSE	TRUE	FALSE	99	3	1	1	1	99	1	99	99	77	1	99	1	99	1	0	99	99	99	99	99
Comapa	8	3	3222	0	1	1	1	1	37	1	FALSE	FALSE	FALSE	FALSE	FALSE	99	FALSE	FALSE	FALSE	FALSE	TRUE	control de embarazo	3	1	0	1	99	1	1	0	2 abortos	1	99	1	99	1	0	99	99	99	99	99
Comapa	8	6	3257	0	1	0	1	1	26	1	FALSE	FALSE	FALSE	FALSE	FALSE	99	TRUE	FALSE	FALSE	FALSE	TRUE	planificacion	10	1	0	1	99	1	99	99	99	1	99	0	99	2	0	99	99	99	99	99
Comapa	8	6	3263	0	1	1	1	1	30	0	FALSE	FALSE	TRUE	TRUE	FALSE	99	FALSE	FALSE	FALSE	FALSE	FALSE	99	0	1	0	1	99	1	99	99	99	1	99	1	99	2	0	99	99	99	99	99
Comapa	2	10	3321	0	1	0	1	1	22	1	FALSE	FALSE	FALSE	FALSE	FALSE	99	TRUE	FALSE	FALSE	TRUE	FALSE	99	4	1	0	1	99	1	99	99	99	1	99	1	99	1	0	99	99	99	99	99
Comapa	2	20	3371	0	1	0	1	1	18	1	FALSE	FALSE	FALSE	FALSE	FALSE	99	FALSE	FALSE	FALSE	FALSE	TRUE	control ni??o	5	1	8	1	99	1	99	99	99	1	99	0	99	1	0	99	99	99	99	99
Comapa	6	25	3387	0	1	1	0	1	24	1	FALSE	FALSE	FALSE	FALSE	FALSE	99	TRUE	FALSE	FALSE	FALSE	FALSE	99	2	1	1	1	99	1	99	99	2 abortos	1	99	0	99	0	0	99	99	99	99	99
Comapa	2	8	3674B	1	1	1	1	1	30	1	FALSE	FALSE	FALSE	FALSE	FALSE	99	FALSE	FALSE	FALSE	TRUE	FALSE	99	1	0	99	1	99	1	1	0	99	2	jalpatagua	0	99	1	0	99	99	99	99	99
Comapa	8	21	3201	0	77	1	2	1	25	1	FALSE	FALSE	FALSE	FALSE	FALSE	99	FALSE	FALSE	FALSE	TRUE	FALSE	99	2	1	0	1	1	1	99	99	77	0	99	0	99	1	0	99	99	99	99	99
Comapa	2	16	3056	0	1	0	2	1	25	1	FALSE	FALSE	FALSE	FALSE	FALSE	99	TRUE	FALSE	FALSE	FALSE	FALSE	99	3	1	0	1	0	1	99	99	99	1	99	1	99	1	0	99	99	99	99	99
Comapa	2	17	3122	0	1	0	2	1	22	1	FALSE	FALSE	FALSE	FALSE	FALSE	99	TRUE	FALSE	FALSE	TRUE	FALSE	99	3	1	0	1	0	1	99	99	99	1	99	1	99	1	0	99	99	99	99	99
Comapa	6	19	3345	0	1	0	2	1	32	1	FALSE	FALSE	FALSE	FALSE	FALSE	99	FALSE	FALSE	TRUE	TRUE	FALSE	99	2	1	0	1	0	1	99	99	99	1	99	0	99	1	0	99	99	99	99	99
Comapa	6	19	3843	1	1	1	1	1	27	1	FALSE	FALSE	FALSE	FALSE	FALSE	99	TRUE	FALSE	FALSE	TRUE	FALSE	99	2	1	1	1	0	1	99	99	99	1	99	0	99	1	0	99	99	99	99	99
Comapa	8	9	3303	0	1	3	3	2	25	1	FALSE	FALSE	FALSE	FALSE	FALSE	99	FALSE	FALSE	FALSE	FALSE	TRUE	consultas	3	1	0	1	99	1	99	99	99	1	99	1	99	1	0	99	99	99	99	99
Comapa	8	9	3308	0	1	2	3	2	20	1	FALSE	FALSE	FALSE	FALSE	FALSE	99	FALSE	FALSE	FALSE	TRUE	FALSE	99	6	1	1	1	99	1	1	0	99	1	99	1	99	0	0	99	99	99	99	99
Comapa	6	30	3013	0	1	1	1	1	28	1	FALSE	FALSE	FALSE	FALSE	FALSE	99	TRUE	TRUE	FALSE	FALSE	FALSE	99	3	1	1	1	99	1	99	99	99	1	99	1	99	2	0	99	99	99	99	99
Comapa	2	16	3051	0	1	0	2	1	28	1	FALSE	FALSE	FALSE	FALSE	FALSE	99	TRUE	FALSE	FALSE	TRUE	FALSE	99	2	1	0	1	99	1	99	99	99	1	99	0	99	2	0	99	99	99	99	99
Comapa	2	16	3053	0	1	0	2	1	25	1	FALSE	FALSE	FALSE	FALSE	FALSE	99	FALSE	FALSE	FALSE	TRUE	FALSE	99	4	1	0	1	99	1	99	99	99	1	99	1	99	1	0	99	99	99	99	99
Comapa	8	1	3101	0	1	0	2	1	22	1	FALSE	FALSE	FALSE	FALSE	FALSE	99	FALSE	FALSE	FALSE	TRUE	FALSE	99	1	1	2	1	99	1	99	99	99	1	99	0	99	0	0	99	99	99	99	99
Comapa	2	8	3171	0	1	1	2	1	32	1	FALSE	FALSE	FALSE	FALSE	FALSE	99	TRUE	FALSE	TRUE	TRUE	FALSE	99	4	1	1	1	99	1	1	0	99	1	99	0	99	1	0	99	99	99	99	99
Comapa	2	8	3183	0	1	0	2	1	39	1	FALSE	FALSE	FALSE	FALSE	FALSE	99	TRUE	FALSE	FALSE	FALSE	FALSE	99	3	1	1	1	99	1	99	99	99	1	99	0	99	0	0	99	99	99	99	99
Comapa	8	3	3217	0	1	0	1	1	23	1	FALSE	FALSE	FALSE	FALSE	FALSE	99	TRUE	FALSE	FALSE	TRUE	FALSE	99	2	1	0	1	99	1	99	99	99	1	99	1	99	0	0	99	99	99	99	99
Comapa	8	6	3246	0	1	1	1	1	27	1	FALSE	FALSE	FALSE	FALSE	FALSE	99	FALSE	FALSE	FALSE	TRUE	FALSE	99	1	1	0	1	99	1	99	99	99	1	99	1	99	2	0	99	99	99	99	99
Comapa	8	6	3256	0	1	0	2	1	25	1	FALSE	FALSE	FALSE	FALSE	FALSE	99	TRUE	FALSE	FALSE	TRUE	FALSE	99	0	1	0	1	99	1	99	99	99	1	99	1	99	1	0	99	99	99	99	99
Comapa	8	7	3267	0	1	1	1	1	27	1	FALSE	FALSE	FALSE	FALSE	FALSE	99	FALSE	FALSE	FALSE	TRUE	FALSE	99	4	1	0	1	99	1	99	99	99	1	99	0	99	1	0	99	99	99	99	99
Comapa	8	1	3608	1	1	1	2	1	30	1	FALSE	FALSE	FALSE	TRUE	FALSE	informante clave de servicios de la noche	FALSE	FALSE	FALSE	TRUE	FALSE	no la atienden bien y cesaria con complicaciones	6	1	1	1	99	1	1	0	99	1	99	0	99	0	0	99	99	99	99	99
Comapa	2	24	3662	1	1	1	1	1	30	1	FALSE	FALSE	FALSE	FALSE	FALSE	99	FALSE	FALSE	FALSE	TRUE	FALSE	99	6	1	1	1	99	1	99	99	99	1	99	0	99	1	0	99	99	99	99	99
Comapa	6	25	3901	1	1	1	1	1	28	1	FALSE	FALSE	FALSE	FALSE	FALSE	99	FALSE	FALSE	FALSE	TRUE	FALSE	99	3	0	0	1	99	1	99	99	99	1	99	0	99	2	0	99	99	99	99	99
Comapa	8	21	3211	0	77	2	1	1	43	1	FALSE	FALSE	FALSE	FALSE	FALSE	99	FALSE	FALSE	FALSE	TRUE	FALSE	99	1	1	0	1	0	0	1	99	77	2	roosbelth	0	99	2	0	99	99	99	99	99
Comapa	6	30	3515	1	1	2	1	1	35	1	FALSE	FALSE	FALSE	FALSE	FALSE	99	FALSE	FALSE	TRUE	TRUE	FALSE	99	5	1	0	1	0	1	99	99	99	1	99	0	99	1	0	99	99	99	99	99
Comapa	8	6	3264	0	1	0	1	4	45	1	FALSE	FALSE	FALSE	FALSE	FALSE	99	FALSE	FALSE	TRUE	TRUE	FALSE	99	0	1	0	1	99	1	1	0	99	2	99	0	99	2	1	0	99	4	sola	2
Comapa	2	8	3185	0	1	2	1	1	34	1	FALSE	FALSE	FALSE	FALSE	FALSE	99	FALSE	FALSE	FALSE	TRUE	FALSE	99	1	0	99	1	99	1	99	99	99	1	99	0	99	1	0	99	99	99	99	99
Comapa	8	21	3200	0	77	2	1	1	29	1	FALSE	FALSE	FALSE	FALSE	FALSE	99	TRUE	FALSE	FALSE	FALSE	FALSE	99	1	1	0	1	99	1	99	99	77	1	99	0	99	2	0	99	99	99	99	99
Comapa	8	21	3202	0	77	1	2	1	39	1	FALSE	FALSE	FALSE	FALSE	FALSE	99	TRUE	FALSE	FALSE	TRUE	FALSE	99	99	99	1	1	99	1	99	99	77	1	99	0	99	1	0	99	99	99	99	99
Comapa	8	6	3247	0	1	0	3	1	24	1	FALSE	FALSE	FALSE	FALSE	FALSE	99	FALSE	FALSE	FALSE	TRUE	FALSE	99	8	1	1	1	99	1	99	99	99	1	99	1	99	0	0	99	99	99	99	99
Comapa	8	9	3302	0	1	1	1	1	34	1	FALSE	FALSE	FALSE	FALSE	FALSE	99	FALSE	FALSE	FALSE	TRUE	FALSE	99	1	0	99	1	99	1	99	99	99	1	99	1	99	2	0	99	99	99	99	99
Comapa	2	24	3646	1	1	2	1	1	28	1	FALSE	FALSE	FALSE	FALSE	FALSE	99	TRUE	FALSE	FALSE	TRUE	FALSE	99	0	1	0	1	99	1	99	99	99	1	99	0	99	2	0	99	99	99	99	99
Comapa	6	25	3891	1	1	1	2	1	23	1	FALSE	FALSE	FALSE	FALSE	FALSE	99	TRUE	FALSE	FALSE	TRUE	FALSE	99	30	0	99	1	99	1	99	99	99	1	99	0	99	1	0	99	99	99	99	99
Comapa	6	19	3338	0	1	1	2	1	29	1	FALSE	FALSE	FALSE	FALSE	FALSE	99	TRUE	FALSE	TRUE	FALSE	FALSE	99	4	1	0	1	0	1	99	99	99	1	99	0	99	1	0	99	99	99	99	99
Comapa	2	24	3664	1	1	0	1	2	33	1	FALSE	FALSE	FALSE	FALSE	FALSE	99	FALSE	FALSE	FALSE	TRUE	FALSE	99	0	0	99	1	99	1	99	99	99	1	99	0	99	0	0	99	99	99	99	99
Comapa	6	25	3893	1	1	1	2	2	30	1	FALSE	FALSE	FALSE	FALSE	FALSE	99	FALSE	FALSE	TRUE	TRUE	FALSE	99	1	1	0	1	99	1	99	99	99	1	99	1	99	2	0	99	99	99	99	99
Comapa	6	25	3394	0	1	1	3	1	36	1	FALSE	FALSE	FALSE	FALSE	FALSE	99	TRUE	FALSE	FALSE	TRUE	FALSE	99	1	1	0	1	99	1	99	99	99	1	99	1	99	1	0	99	99	99	99	99
Comapa	8	3	3718	1	1	1	3	1	26	1	FALSE	FALSE	FALSE	FALSE	FALSE	99	TRUE	FALSE	FALSE	TRUE	FALSE	99	6	1	3	1	99	1	99	99	99	1	99	0	99	0	0	99	99	99	99	99
Comapa	8	21	3209	0	77	2	1	2	17	1	FALSE	FALSE	FALSE	FALSE	FALSE	99	TRUE	TRUE	FALSE	FALSE	FALSE	99	3	0	99	1	1	99	99	99	77	0	99	1	99	0	0	99	99	99	99	99
Comapa	2	10	3336	0	1	1	2	1	32	1	FALSE	FALSE	FALSE	FALSE	FALSE	99	TRUE	FALSE	FALSE	TRUE	FALSE	99	3	0	99	1	1	99	99	0	99	0	99	0	99	0	0	99	99	99	99	99
Comapa	2	20	3871	1	1	1	0	1	20	1	FALSE	FALSE	FALSE	FALSE	FALSE	99	TRUE	FALSE	FALSE	TRUE	FALSE	99	0	0	99	1	1	99	99	99	99	0	99	0	99	0	0	99	99	99	99	99
Comapa	6	25	3390	0	1	2	2	4	24	1	FALSE	FALSE	FALSE	FALSE	FALSE	99	TRUE	FALSE	FALSE	TRUE	FALSE	99	35	1	2	1	99	99	1	0	99	2	roosevelt	1	99	2	0	99	99	99	99	99
Comapa	2	4	3028	0	1	0	1	2	40	1	FALSE	FALSE	FALSE	FALSE	FALSE	99	FALSE	FALSE	FALSE	TRUE	FALSE	99	4	0	99	1	99	99	1	0	99	2	sanatorio guate	1	99	1	0	99	99	99	99	99
Comapa	6	30	3011	0	1	3	0	1	39	0	FALSE	TRUE	FALSE	FALSE	FALSE	99	FALSE	FALSE	FALSE	FALSE	FALSE	99	0	1	0	1	99	99	1	0	99	2	iggs pamplona	0	99	2	0	99	99	99	99	99
Comapa	8	28	3076	0	1	2	2	1	26	1	FALSE	FALSE	FALSE	FALSE	FALSE	99	TRUE	FALSE	FALSE	TRUE	FALSE	99	5	0	0	1	99	99	1	0	99	2	99	0	99	2	0	99	99	99	99	99
Comapa	2	17	3131	0	1	0	1	1	28	1	FALSE	FALSE	FALSE	FALSE	FALSE	99	TRUE	FALSE	FALSE	TRUE	FALSE	99	2	1	0	1	99	99	1	0	99	2	hhospital de jalpatagua	0	99	1	0	99	99	99	99	99
Comapa	2	24	3163	0	1	1	0	1	44	1	FALSE	FALSE	FALSE	FALSE	FALSE	99	FALSE	FALSE	TRUE	FALSE	FALSE	99	0	0	99	1	99	99	1	0	99	2	sanatorio de san juan sacatepequez	0	99	2	0	99	99	99	99	99
Comapa	8	9	3292	0	1	0	1	1	32	1	FALSE	FALSE	FALSE	FALSE	FALSE	99	FALSE	FALSE	FALSE	FALSE	TRUE	consultas y pkanificacion familiar	1	0	99	1	99	99	1	0	99	2	roosevelt	0	99	2	0	99	99	99	99	99
Comapa	6	30	3504	1	1	2	0	1	32	1	FALSE	FALSE	FALSE	FALSE	FALSE	99	TRUE	FALSE	FALSE	TRUE	FALSE	99	2	0	0	1	99	99	1	0	99	2	igss y sanatorio	0	99	2	0	99	99	99	99	99
Comapa	6	19	3859	1	1	1	2	1	33	1	FALSE	FALSE	FALSE	FALSE	FALSE	99	FALSE	FALSE	FALSE	TRUE	FALSE	99	4	1	99	1	99	99	1	0	99	2	hospital jalpatagua	0	99	1	0	99	99	99	99	99
Comapa	6	30	3006	0	1	1	0	0	66	1	FALSE	FALSE	FALSE	FALSE	FALSE	99	TRUE	FALSE	FALSE	FALSE	FALSE	99	0	0	99	1	99	99	1	0	99	2	ahuachapan	1	99	2	0	99	99	99	99	99
Comapa	6	30	3014	0	1	2	0	2	24	1	FALSE	FALSE	FALSE	FALSE	FALSE	99	FALSE	FALSE	FALSE	FALSE	TRUE	examenes de rutina	1	0	99	0	99	99	99	99	99	99	99	99	99	99	0	99	99	99	99	99
Comapa	8	28	3080	0	1	2	2	2	16	1	FALSE	FALSE	FALSE	FALSE	FALSE	99	FALSE	FALSE	FALSE	TRUE	FALSE	99	0	1	1	0	99	99	99	99	99	99	99	99	99	99	0	99	99	99	99	99
Comapa	8	1	3113	0	1	1	0	2	19	1	FALSE	FALSE	FALSE	FALSE	FALSE	99	TRUE	FALSE	FALSE	FALSE	FALSE	99	1	0	99	0	99	99	99	99	99	99	99	99	99	99	0	99	99	99	99	99
Comapa	2	24	3653	1	1	0	0	2	22	1	FALSE	FALSE	FALSE	FALSE	FALSE	99	TRUE	FALSE	FALSE	FALSE	FALSE	99	0	0	99	0	99	99	99	99	99	99	99	99	99	99	0	99	99	99	99	99
Comapa	8	28	3074	0	1	0	0	1	29	1	FALSE	FALSE	FALSE	TRUE	FALSE	99	TRUE	FALSE	FALSE	FALSE	FALSE	99	0	0	99	0	99	99	99	99	99	99	99	99	99	99	0	99	99	99	99	99
Comapa	2	8	3175	0	1	1	1	1	17	1	FALSE	FALSE	FALSE	FALSE	FALSE	99	TRUE	FALSE	FALSE	FALSE	FALSE	99	1	0	99	0	99	99	99	99	99	99	99	99	99	99	0	99	99	99	99	99
Comapa	8	6	3241	0	1	2	0	1	59	1	FALSE	FALSE	FALSE	TRUE	FALSE	99	TRUE	FALSE	FALSE	TRUE	FALSE	99	1	1	0	0	99	99	99	99	99	99	99	99	99	99	1	0	99	0	99	2
Comapa	8	9	3298	0	1	0	0	1	19	0	TRUE	FALSE	FALSE	FALSE	FALSE	99	FALSE	FALSE	FALSE	FALSE	FALSE	99	99	0	99	0	99	99	99	99	99	99	99	99	99	99	0	99	99	99	99	99
Comapa	6	25	3385	0	1	0	0	1	20	1	FALSE	FALSE	FALSE	FALSE	FALSE	99	TRUE	FALSE	FALSE	FALSE	FALSE	99	1	1	0	0	99	99	99	99	99	99	99	99	99	99	0	99	99	99	99	99
Comapa	6	25	3396	0	1	0	0	1	26	1	FALSE	FALSE	FALSE	FALSE	FALSE	99	TRUE	FALSE	FALSE	FALSE	FALSE	99	0	1	2	0	99	99	99	99	99	99	99	99	99	99	0	99	99	99	99	99
Comapa	6	25	3399	0	1	0	0	1	21	0	FALSE	TRUE	FALSE	FALSE	FALSE	99	FALSE	FALSE	FALSE	FALSE	FALSE	99	0	1	1	0	99	99	99	99	99	99	99	99	99	99	0	99	99	99	99	99
Comapa	8	6	3747	1	1	1	0	1	19	1	FALSE	FALSE	FALSE	TRUE	FALSE	99	TRUE	FALSE	FALSE	FALSE	FALSE	99	3	1	1	0	99	99	99	99	99	99	99	99	99	99	0	99	99	99	99	99
Comapa	8	9	3800	1	1	2	0	1	20	1	FALSE	FALSE	FALSE	FALSE	FALSE	99	TRUE	FALSE	FALSE	FALSE	FALSE	99	3	0	99	0	99	99	99	99	99	99	99	99	99	99	0	99	99	99	99	99
Comapa	6	19	3855	1	1	0	0	1	18	0	FALSE	FALSE	FALSE	FALSE	FALSE	99	FALSE	FALSE	FALSE	FALSE	FALSE	99	99	0	99	0	99	99	99	99	99	99	99	99	99	99	0	99	99	99	99	99
Comapa	6	19	3857	1	1	1	0	1	19	1	FALSE	FALSE	FALSE	FALSE	FALSE	99	FALSE	FALSE	FALSE	FALSE	TRUE	examenes	1	1	0	0	99	99	99	99	99	99	99	99	99	99	0	99	99	99	99	99
Comapa	8	2	3921	1	1	0	0	1	17	1	FALSE	FALSE	FALSE	FALSE	FALSE	99	TRUE	FALSE	FALSE	FALSE	FALSE	99	0	0	0	0	99	99	99	99	99	99	99	99	99	99	0	99	99	99	99	99
